# Supplementary material for: Pyridine-3-carbonitrile–chloranilic acid–acetonitrile (2/1/2)
Source: Acta Crystallogr Sect E Struct Rep Online. 2009 Sep 16;65(Pt 10):o2467. doi: 10.1107/S1600536809036605 (PMC2970440; doi:10.1107/S1600536809036605)
Supplement: Supplementary file 2 [file e-65-o2467-Isup2.hkl]

# 
# h,k,l, Fc-squared, Fo-squared, sigma(Fo-squared) and status flag 
# 
data_I
_shelx_title '  09030912' 
_shelx_refln_list_code          4 
_shelx_F_calc_maximum      110.65 
_exptl_crystal_F_000       256.00 
_reflns_d_resolution_high  0.7100 
 
loop_ 
 _symmetry_equiv_pos_as_xyz 
 'x, y, z' 
 '-x, -y, -z' 
 
_cell_length_a     3.9127 
_cell_length_b    10.8937 
_cell_length_c    13.5966 
_cell_angle_alpha 105.302 
_cell_angle_beta   90.006 
_cell_angle_gamma  90.847 
 
_shelx_F_squared_multiplier     1.000 
 
loop_ 
 _refln_index_h 
 _refln_index_k 
 _refln_index_l 
 _refln_F_squared_calc 
 _refln_F_squared_meas 
 _refln_F_squared_sigma 
 _refln_observed_status 
   1   0   0       30.15       29.10      1.25 o 
   2   0   0     2737.65     3022.33     38.57 o 
   3   0   0       13.83       11.96      0.59 o 
   4   0   0       54.13       52.65      2.50 o 
   5   0   0        1.74       -0.93      1.47 o 
  -5   1   0        0.05        0.13      0.89 o 
  -4   1   0       36.13       33.45      1.20 o 
  -3   1   0       33.84       33.47      3.56 o 
  -2   1   0      923.05      938.19      7.05 o 
  -1   1   0      352.21      360.02      2.68 o 
   1   1   0      719.65      765.36     12.91 o 
   2   1   0       93.36      117.16      1.71 o 
   3   1   0       59.76       62.46      1.20 o 
   4   1   0        0.08        0.38      0.49 o 
   5   1   0       58.19       54.27      2.43 o 
  -5   2   0       70.48       69.12      2.28 o 
  -4   2   0       10.20        9.35      0.85 o 
  -3   2   0     1126.67     1191.64     20.58 o 
  -2   2   0       68.05       69.47      0.83 o 
  -1   2   0     2507.74     2753.70     17.63 o 
   0   2   0      788.24      793.66     12.07 o 
   1   2   0     4575.04     5094.33    140.49 o 
   2   2   0      608.08      611.11      9.87 o 
   3   2   0     1307.61     1377.88     37.48 o 
   4   2   0        1.14        1.22      0.73 o 
   5   2   0       35.80       35.36      1.85 o 
  -5   3   0       11.72       11.31      7.16 o 
  -4   3   0        3.66        3.45      0.73 o 
  -3   3   0      102.28       98.96      2.79 o 
  -2   3   0       12.93       15.17      0.64 o 
  -1   3   0      900.70      858.85      6.50 o 
   0   3   0     1236.98     1216.55     10.96 o 
   1   3   0       52.76       50.64      1.70 o 
   2   3   0      466.82      508.15      5.23 o 
   3   3   0      272.62      270.03      3.92 o 
   4   3   0       22.10       22.04      1.44 o 
   5   3   0        5.25        3.77      1.54 o 
  -5   4   0        2.49        0.16      1.01 o 
  -4   4   0       92.81       96.81      2.27 o 
  -3   4   0       89.64       85.96      1.55 o 
  -2   4   0     1250.43     1309.29     10.33 o 
  -1   4   0      533.33      568.19      4.45 o 
   0   4   0     6207.10     6652.74     64.62 o 
   1   4   0        1.42        0.43      0.58 o 
   2   4   0      379.83      377.79      6.90 o 
   3   4   0       22.63       22.56      1.58 o 
   4   4   0      203.93      205.25      5.90 o 
   5   4   0       17.29       14.55      1.69 o 
  -5   5   0        6.73       11.47      3.54 o 
  -4   5   0       36.47       39.07      1.82 o 
  -3   5   0      118.64      118.96      2.63 o 
  -2   5   0       59.12       53.23      1.12 o 
  -1   5   0      274.21      292.09      2.82 o 
   0   5   0       28.74       23.27      1.33 o 
   1   5   0       20.48       18.45      1.17 o 
   2   5   0      187.28      173.17      2.86 o 
   3   5   0      330.80      340.62      9.31 o 
   4   5   0       25.96       28.56      2.66 o 
   5   5   0       43.57       43.28      2.74 o 
  -5   6   0       13.39        6.11      5.21 o 
  -4   6   0        0.01       -0.09      0.86 o 
  -3   6   0      637.34      621.76      6.35 o 
  -2   6   0       83.91       78.58      1.37 o 
  -1   6   0     1004.75     1038.45      8.61 o 
   0   6   0      586.75      640.43      6.52 o 
   1   6   0      559.63      520.62      6.43 o 
   2   6   0       92.05       89.65      5.20 o 
   3   6   0      143.01      145.99      3.85 o 
   4   6   0       26.27       25.71      2.83 o 
  -4   7   0        2.09        0.71      1.28 o 
  -3   7   0      619.15      592.99      5.65 o 
  -2   7   0       22.81       22.40      1.15 o 
  -1   7   0      253.24      243.35      2.76 o 
   0   7   0      266.80      260.74      4.91 o 
   1   7   0       16.08       22.45      2.33 o 
   2   7   0      253.11      250.37      5.97 o 
   3   7   0        1.51        1.00      1.22 o 
   4   7   0       11.99       12.13      2.05 o 
  -4   8   0       20.78       21.82      2.11 o 
  -3   8   0        2.57        3.80      0.80 o 
  -2   8   0       13.49       19.10      1.02 o 
  -1   8   0        4.06        4.45      0.99 o 
   0   8   0      537.37      530.26     20.32 o 
   1   8   0       45.54       47.76      2.04 o 
   2   8   0      181.98      186.85      6.54 o 
   3   8   0       33.30       31.55      1.73 o 
   4   8   0       44.10       46.91      2.75 o 
  -4   9   0       33.78       38.45      3.15 o 
  -3   9   0        4.81        5.55      1.09 o 
  -2   9   0      199.50      191.04      3.87 o 
  -1   9   0        0.35        1.32      0.81 o 
   0   9   0      138.50      135.43      2.69 o 
   1   9   0        4.44        3.52      1.48 o 
   2   9   0       56.58       55.88      3.35 o 
   3   9   0      122.64      122.91      4.29 o 
   4   9   0       20.39       22.34      2.14 o 
  -4  10   0       25.12       27.84      2.64 o 
  -3  10   0      143.10      135.20      3.48 o 
  -2  10   0        1.73        2.84      1.23 o 
  -1  10   0      122.37      116.05      2.07 o 
   0  10   0       88.56       67.47      2.13 o 
   1  10   0      141.32      133.21      2.82 o 
   2  10   0        1.57        0.87      1.16 o 
   3  10   0       54.18       59.22      2.93 o 
  -3  11   0       77.28       86.58      2.26 o 
  -2  11   0        0.11       -1.10      1.22 o 
  -1  11   0      104.74      107.45      2.43 o 
   0  11   0       23.91       24.42      1.82 o 
   1  11   0      240.63      230.82      8.98 o 
   2  11   0        0.18       -0.64      1.24 o 
   3  11   0       34.85       37.44      2.53 o 
  -3  12   0        1.32        2.89      1.52 o 
  -2  12   0        6.95        2.15      1.31 o 
  -1  12   0       54.54       52.36      1.93 o 
   0  12   0      143.84      131.93      3.16 o 
   1  12   0       35.45       34.33      3.96 o 
   2  12   0       23.09       24.42      2.10 o 
   3  12   0        0.08        1.37      1.57 o 
  -2  13   0       36.11       34.54      1.93 o 
  -1  13   0        4.07        5.52      1.52 o 
   0  13   0        2.77        5.03      1.45 o 
   1  13   0        3.98        4.69      2.23 o 
   2  13   0        5.65        6.88      2.46 o 
  -1  14   0       64.98       63.85      2.90 o 
   0  14   0        0.03        0.34      1.46 o 
   1  14   0       32.82       34.16      2.88 o 
  -1 -14   1        3.17        4.82      2.27 o 
   0 -14   1       15.70       16.42      1.86 o 
   1 -14   1       29.43       34.21      2.81 o 
   2 -14   1       17.48       20.48      2.00 o 
  -2 -13   1        1.10        1.60      1.61 o 
  -1 -13   1       33.54       36.81      2.37 o 
   0 -13   1        1.42        2.01      1.86 o 
   1 -13   1       15.36       16.23      1.70 o 
   2 -13   1       16.30       16.05      1.61 o 
  -3 -12   1        9.06        8.55      1.93 o 
  -2 -12   1        2.61        3.13      1.86 o 
  -1 -12   1        2.45        1.79      3.31 o 
   0 -12   1       49.30       49.55      2.76 o 
   1 -12   1       14.75       16.34      1.45 o 
   2 -12   1        0.92        0.29      0.90 o 
   3 -12   1        1.84        0.73      1.03 o 
  -3 -11   1       14.86       12.48      1.85 o 
  -2 -11   1        9.19        9.89      1.63 o 
  -1 -11   1       31.08       31.76      3.79 o 
   0 -11   1      212.57      199.56      5.15 o 
   1 -11   1       24.38       22.20      1.59 o 
   2 -11   1       88.85       86.04      2.06 o 
   3 -11   1        0.05       -0.34      0.72 o 
  -4 -10   1        0.00        0.43      2.21 o 
  -3 -10   1       62.11       68.44      3.38 o 
  -2 -10   1       37.44       38.03      1.90 o 
  -1 -10   1        0.48        0.42      1.01 o 
   0 -10   1      202.30      186.59      3.70 o 
   1 -10   1       13.97       14.46      1.18 o 
   2 -10   1       13.43       13.05      1.61 o 
   3 -10   1       27.06       29.42      1.55 o 
   4 -10   1        5.11        4.45      1.74 o 
  -4  -9   1       24.78       22.33      2.25 o 
  -3  -9   1       82.82       90.08      5.63 o 
  -2  -9   1        0.97        0.66      0.92 o 
  -1  -9   1       11.61       11.06      1.39 o 
   0  -9   1        1.31        2.63      1.15 o 
   1  -9   1        2.69        4.13      1.04 o 
   2  -9   1       14.32       11.53      0.97 o 
   3  -9   1       37.17       36.60      1.76 o 
   4  -9   1       37.71       40.03      3.00 o 
  -4  -8   1        1.07        2.81      1.67 o 
  -3  -8   1       59.30       55.70      1.95 o 
  -2  -8   1       30.71       34.05      1.59 o 
  -1  -8   1      134.32      143.45      2.95 o 
   0  -8   1       12.16       11.97      1.53 o 
   1  -8   1       43.70       26.03     22.19 o 
   2  -8   1       26.22       28.53      1.69 o 
   3  -8   1       10.44       11.52      0.82 o 
   4  -8   1        0.89        1.50      1.61 o 
  -4  -7   1        0.94        1.75      1.23 o 
  -3  -7   1        0.18        0.71      0.95 o 
  -2  -7   1      120.58      115.87      2.62 o 
  -1  -7   1       15.26       15.57      1.36 o 
   0  -7   1       69.28       63.84      1.63 o 
   1  -7   1       54.35       49.13      1.52 o 
   2  -7   1       53.03       47.02      1.33 o 
   3  -7   1       49.63       44.46      1.22 o 
   4  -7   1       44.42       49.19      2.10 o 
  -5  -6   1        8.16        2.07      3.06 o 
  -4  -6   1       40.77       43.32      3.12 o 
  -3  -6   1        0.02        0.31      1.32 o 
  -2  -6   1        5.21        5.21      0.96 o 
  -1  -6   1      615.00      665.80      7.16 o 
   0  -6   1       25.80       30.76      1.42 o 
   1  -6   1       83.47      100.80      1.86 o 
   2  -6   1      105.76       96.68      1.68 o 
   3  -6   1       83.83       77.57      1.35 o 
   4  -6   1      141.03      152.28      3.51 o 
   5  -6   1        0.22       -0.47      1.22 o 
  -5  -5   1       16.53       11.30      8.60 o 
  -4  -5   1       97.63       91.80      5.54 o 
  -3  -5   1       92.75       89.91      2.63 o 
  -2  -5   1       22.39       25.46      1.35 o 
  -1  -5   1      424.93      435.66      8.02 o 
   0  -5   1       11.99       18.62      2.06 o 
   1  -5   1      876.82      865.63      8.75 o 
   2  -5   1      112.99      106.84      1.44 o 
   3  -5   1      144.79      135.63      1.97 o 
   4  -5   1      120.37      124.60      2.71 o 
   5  -5   1       11.08       10.49      7.06 o 
  -5  -4   1        0.40        0.03      0.87 o 
  -4  -4   1       61.75       59.06      4.36 o 
  -3  -4   1      286.61      274.05     12.36 o 
  -2  -4   1      728.37      781.70     13.45 o 
  -1  -4   1      512.53      522.86      5.40 o 
   0  -4   1      139.96      165.48      2.11 o 
   1  -4   1       14.33       22.91      0.72 o 
   2  -4   1      134.36      151.58      1.74 o 
   3  -4   1       19.56       19.76      1.48 o 
   4  -4   1        7.43        1.71      2.06 o 
   5  -4   1        9.93       15.25      1.70 o 
  -5  -3   1       10.40       12.31      2.42 o 
  -4  -3   1       57.64       55.53      1.45 o 
  -3  -3   1        3.30        2.66      0.83 o 
  -2  -3   1      130.34      130.21      1.85 o 
  -1  -3   1      180.71      199.71      2.48 o 
   0  -3   1      493.15      471.63      4.55 o 
   1  -3   1     1032.95     1019.34      7.43 o 
   2  -3   1     1190.11     1198.69      9.16 o 
   3  -3   1       71.45       72.91      2.62 o 
   4  -3   1       91.34       95.79      2.26 o 
   5  -3   1        7.99       -0.47      1.38 o 
  -5  -2   1        9.34        4.76      4.50 o 
  -4  -2   1        0.22        0.63      0.57 o 
  -3  -2   1        3.88        3.67      0.81 o 
  -2  -2   1      279.84      327.96      9.03 o 
  -1  -2   1     4267.75     4879.02     74.30 o 
   0  -2   1       57.38       65.24      1.08 o 
   1  -2   1     2142.60     1632.58    480.87 o 
   2  -2   1      111.22       99.65      1.16 o 
   3  -2   1        0.93        1.03      0.45 o 
   4  -2   1       11.57       12.16      1.81 o 
   5  -2   1        0.06       -0.18      1.00 o 
  -5  -1   1        4.96        4.63      3.92 o 
  -4  -1   1        4.05        6.36      1.94 o 
  -3  -1   1       39.01       40.32      1.01 o 
  -2  -1   1      777.14      762.85      7.20 o 
  -1  -1   1     2027.36     2141.08     32.55 o 
   1  -1   1     2277.52     2474.70     17.70 o 
   2  -1   1        2.74        4.49      0.44 o 
   3  -1   1      199.44      207.63      2.04 o 
   4  -1   1      175.22      176.38      4.68 o 
   5  -1   1       36.92       39.66      2.29 o 
  -5   0   1        0.01        0.09      0.81 o 
  -4   0   1      116.59      108.03      4.26 o 
  -3   0   1        7.84        5.78      0.65 o 
  -2   0   1       44.55       42.61      2.31 o 
  -1   0   1      246.38      251.95      2.05 o 
   1   0   1       90.65       92.83      1.50 o 
   2   0   1      315.71      377.27      3.95 o 
   3   0   1      126.91      127.84      1.61 o 
   4   0   1       15.33       15.27      1.20 o 
   5   0   1        0.06       -1.50      1.50 o 
  -5   1   1        4.12        0.02      0.80 o 
  -4   1   1       47.93       48.71      1.07 o 
  -3   1   1       61.62       65.28      1.05 o 
  -2   1   1      287.82      304.35      2.50 o 
  -1   1   1     1213.06     1300.59      8.06 o 
   1   1   1    12242.95    13502.15    324.03 o 
   2   1   1      923.81      915.72     15.33 o 
   3   1   1       98.48      106.75      1.99 o 
   4   1   1       56.96       52.90      2.66 o 
   5   1   1        2.90        1.46      2.03 o 
  -5   2   1        0.95       -0.21      0.90 o 
  -4   2   1        5.30        6.74      0.88 o 
  -3   2   1       10.93       10.68      0.61 o 
  -2   2   1       61.81       54.21      0.73 o 
  -1   2   1     1506.32     1630.69     10.18 o 
   0   2   1       86.19       87.60      1.45 o 
   1   2   1       57.07       69.03      4.12 o 
   2   2   1      109.84      129.06      1.96 o 
   3   2   1        3.90        1.77      1.02 o 
   4   2   1        1.89        2.23      0.59 o 
   5   2   1        0.09        0.93      1.16 o 
  -5   3   1        8.67        0.12      0.89 o 
  -4   3   1       39.36       42.48      1.05 o 
  -3   3   1       26.34       29.50      0.80 o 
  -2   3   1      388.51      418.45      3.76 o 
  -1   3   1     1835.51     1901.50     12.17 o 
   0   3   1        0.08       -0.09      0.65 o 
   1   3   1      247.26      244.69      2.77 o 
   2   3   1      467.59      497.19      5.50 o 
   3   3   1        2.93        2.50      0.92 o 
   4   3   1      154.50      151.95      3.96 o 
   5   3   1       22.95       21.55      2.08 o 
  -5   4   1        2.50       -0.07      1.04 o 
  -4   4   1        1.42        1.81      0.60 o 
  -3   4   1       48.25       45.75      0.93 o 
  -2   4   1       10.72       14.56      0.54 o 
  -1   4   1      168.58      156.16      1.73 o 
   0   4   1      477.14      454.40      4.54 o 
   1   4   1      323.22      297.41      3.29 o 
   2   4   1        1.13        1.91      0.82 o 
   3   4   1       12.28       13.25      1.23 o 
   4   4   1      118.74      111.71      3.06 o 
   5   4   1        0.05        0.31      1.52 o 
  -5   5   1        0.01        0.00      0.77 o 
  -4   5   1        0.61        0.06      0.81 o 
  -3   5   1        0.08        0.43      0.47 o 
  -2   5   1        1.60        4.94      0.66 o 
  -1   5   1      296.78      310.12      2.96 o 
   0   5   1      114.82      108.41      2.02 o 
   1   5   1      869.50      918.82     17.83 o 
   2   5   1      420.62      406.32      4.71 o 
   3   5   1       16.56       20.35      3.52 o 
   4   5   1       33.48       37.99      2.22 o 
   5   5   1       43.59       39.51      2.37 o 
  -5   6   1        7.67        1.77      1.86 o 
  -4   6   1       60.12       64.44      2.67 o 
  -3   6   1       51.24       50.54      1.29 o 
  -2   6   1      619.49      574.01      5.39 o 
  -1   6   1       24.22       24.04      0.88 o 
   0   6   1      512.83      507.46      5.36 o 
   1   6   1       22.87       24.07      2.48 o 
   2   6   1        2.98        2.92      0.99 o 
   3   6   1       12.14       10.38      1.33 o 
   4   6   1       52.31       50.84      2.99 o 
  -4   7   1        0.81        0.75      0.63 o 
  -3   7   1       73.45       70.30      1.56 o 
  -2   7   1      407.96      402.77      9.14 o 
  -1   7   1        3.81        4.83      0.75 o 
   0   7   1       86.52       93.83      2.23 o 
   1   7   1        7.65        9.96      1.34 o 
   2   7   1       29.69       31.06      3.50 o 
   3   7   1       26.39       27.41      1.67 o 
   4   7   1       21.43       21.58      1.92 o 
  -4   8   1       49.06       39.81      3.55 o 
  -3   8   1       50.33       51.43      1.90 o 
  -2   8   1      317.43      283.74      7.29 o 
  -1   8   1      100.71       83.41      1.61 o 
   0   8   1        5.03        4.05      1.12 o 
   1   8   1      340.26      333.92      9.15 o 
   2   8   1       46.32       50.36      1.89 o 
   3   8   1       43.33       46.37      3.07 o 
   4   8   1       14.30       12.66      2.29 o 
  -4   9   1        4.25        2.09      2.15 o 
  -3   9   1        0.20       -0.06      0.60 o 
  -2   9   1      101.09       89.74      1.93 o 
  -1   9   1        1.33        0.63      0.76 o 
   0   9   1       34.62       35.26      2.04 o 
   1   9   1       48.93       49.10      2.28 o 
   2   9   1       12.50       12.80      1.99 o 
   3   9   1        4.95        5.64      1.80 o 
   4   9   1       12.02       10.13      2.17 o 
  -4  10   1       60.53       69.68      6.43 o 
  -3  10   1        0.87       -0.36      0.92 o 
  -2  10   1       72.33       76.55      3.85 o 
  -1  10   1       64.50       59.47      1.64 o 
   0  10   1       12.00        8.69      3.42 o 
   1  10   1        1.41        1.05      1.16 o 
   2  10   1       52.18       45.73      2.13 o 
   3  10   1        0.62        0.00      1.32 o 
  -3  11   1        0.09        1.54      1.05 o 
  -2  11   1       77.46       74.98      1.85 o 
  -1  11   1      111.08       94.30      2.26 o 
   0  11   1        7.16        7.56      1.27 o 
   1  11   1      329.46      315.36     16.91 o 
   2  11   1       23.66       21.28      2.49 o 
   3  11   1       18.43       18.91      2.91 o 
  -3  12   1       40.45       44.67      1.88 o 
  -2  12   1       31.09       34.18      1.85 o 
  -1  12   1       61.04       59.57      2.57 o 
   0  12   1       13.52       15.35      3.31 o 
   1  12   1       54.25       56.25      2.46 o 
   2  12   1       46.02       43.16      2.50 o 
   3  12   1        2.19        2.03      2.24 o 
  -2  13   1       21.38       22.08      1.87 o 
  -1  13   1        1.29        2.63      1.29 o 
   0  13   1        1.08        1.03      1.24 o 
   1  13   1       46.40       39.47     10.58 o 
   2  13   1       16.83       17.88      2.28 o 
  -1  14   1        5.97        8.11      1.98 o 
   0  14   1       40.37       45.82      2.72 o 
   1  14   1        1.67        1.18      1.93 o 
   0 -15   2       66.14       74.32      2.69 o 
  -2 -14   2        8.39        8.20      3.44 o 
  -1 -14   2        1.36        1.88      1.63 o 
   0 -14   2       89.89       99.86      5.18 o 
   1 -14   2        5.13        3.78      1.89 o 
   2 -14   2       57.34       63.03      3.04 o 
  -2 -13   2       13.19       14.80      3.49 o 
  -1 -13   2       98.35      100.76      5.91 o 
   0 -13   2        1.93        3.65      1.67 o 
   1 -13   2       17.29       15.09      4.86 o 
   2 -13   2        7.45        6.20      2.74 o 
  -3 -12   2       42.47       46.18      2.84 o 
  -2 -12   2        2.75        1.51      1.76 o 
  -1 -12   2       48.04       53.20      2.62 o 
   0 -12   2       55.54       50.73      2.69 o 
   1 -12   2       23.54       22.79      3.15 o 
   2 -12   2       16.43       11.06      1.64 o 
   3 -12   2        6.37        5.67      1.43 o 
  -3 -11   2        0.16        0.66      1.45 o 
  -2 -11   2       33.98       33.51      2.40 o 
  -1 -11   2        3.12        3.43      1.39 o 
   0 -11   2      249.57      228.22      4.38 o 
   1 -11   2       92.99       85.36      2.36 o 
   2 -11   2      175.25      176.27      4.52 o 
   3 -11   2        1.55        2.53      0.94 o 
  -4 -10   2        3.09        6.06      2.00 o 
  -3 -10   2      107.62      101.57      3.93 o 
  -2 -10   2      145.55      145.60      3.54 o 
  -1 -10   2       13.74       13.13      1.74 o 
   0 -10   2      406.81      368.54     17.84 o 
   1 -10   2        4.49        2.61      1.26 o 
   2 -10   2       23.42       22.93      1.20 o 
   3 -10   2        7.49        7.06      1.02 o 
   4 -10   2       14.98       11.22      5.28 o 
  -4  -9   2       14.06       15.06      1.79 o 
  -3  -9   2      123.30      119.54      3.80 o 
  -2  -9   2      266.86      259.13     10.23 o 
  -1  -9   2      128.05      126.64      4.14 o 
   0  -9   2        0.34        0.39      0.98 o 
   1  -9   2        0.96        2.70      1.19 o 
   2  -9   2        0.83        1.10      0.73 o 
   3  -9   2       30.71       34.02      1.20 o 
   4  -9   2       21.97       22.91      3.45 o 
  -4  -8   2        0.04        0.13      1.23 o 
  -3  -8   2      140.96      136.97      3.06 o 
  -2  -8   2        9.64        9.80      1.67 o 
  -1  -8   2      191.89      188.14      5.60 o 
   0  -8   2      158.54      172.90      2.74 o 
   1  -8   2      273.10      278.67      5.71 o 
   2  -8   2       26.31       26.35      1.02 o 
   3  -8   2       21.94       21.50      1.18 o 
   4  -8   2        8.00        5.32      1.90 o 
  -4  -7   2       28.18       25.78      1.97 o 
  -3  -7   2       37.21       35.73      1.88 o 
  -2  -7   2       31.17       30.97      1.71 o 
  -1  -7   2      328.07      307.48      3.78 o 
   0  -7   2       13.84        9.95      1.02 o 
   1  -7   2      186.39      182.42      4.75 o 
   2  -7   2       90.60       88.66      2.87 o 
   3  -7   2       59.52       55.61      1.45 o 
   4  -7   2       47.01       51.98      2.61 o 
  -5  -6   2        4.87        0.56      1.33 o 
  -4  -6   2       58.52       61.63      3.34 o 
  -3  -6   2       45.76       45.48      1.99 o 
  -2  -6   2       83.62       86.46      3.80 o 
  -1  -6   2       51.90       59.48      1.67 o 
   0  -6   2       37.42       25.30      1.53 o 
   1  -6   2      466.49      496.84      5.38 o 
   2  -6   2       63.07       69.66      1.30 o 
   3  -6   2       43.93       42.99      1.83 o 
   4  -6   2      176.66      184.95      3.55 o 
   5  -6   2        0.97        1.13      1.43 o 
  -5  -5   2        0.41        0.27      1.22 o 
  -4  -5   2       15.30       18.13      1.38 o 
  -3  -5   2       57.51       55.53      2.30 o 
  -2  -5   2      311.57      319.20      9.22 o 
  -1  -5   2      873.36      890.48      8.56 o 
   0  -5   2       10.74       19.28      1.14 o 
   1  -5   2      189.42      200.24      2.58 o 
   2  -5   2      128.90      124.05      1.43 o 
   3  -5   2       14.23       15.83      0.70 o 
   4  -5   2      101.13      110.14      3.07 o 
   5  -5   2        0.12       -0.11      1.11 o 
  -5  -4   2       55.65       49.29      2.14 o 
  -4  -4   2        0.47        1.36      0.90 o 
  -3  -4   2      609.37      614.63     10.38 o 
  -2  -4   2        1.42        1.24      1.02 o 
  -1  -4   2      581.71      570.78     11.14 o 
   0  -4   2      163.43      169.18      2.68 o 
   1  -4   2      640.41      674.65     10.80 o 
   2  -4   2      111.12      102.75      1.94 o 
   3  -4   2       50.81       50.15      1.64 o 
   4  -4   2        4.24        3.06      1.19 o 
   5  -4   2        0.67       -0.27      1.17 o 
  -5  -3   2       72.18       69.49      2.13 o 
  -4  -3   2       26.27       26.73      1.08 o 
  -3  -3   2        3.67        3.82      0.96 o 
  -2  -3   2      138.14      150.70      3.23 o 
  -1  -3   2        0.16        2.62      0.56 o 
   0  -3   2       66.12       50.47      1.20 o 
   1  -3   2      629.87      622.99     21.17 o 
   2  -3   2      199.54      173.59     14.01 o 
   3  -3   2       23.63       22.09      1.27 o 
   4  -3   2        0.41        0.46      1.16 o 
   5  -3   2        9.93       -0.09      1.25 o 
  -5  -2   2        7.88        5.39      4.05 o 
  -4  -2   2       21.72       23.11      1.03 o 
  -3  -2   2        1.54        0.70      0.45 o 
  -2  -2   2      370.90      382.13      9.95 o 
  -1  -2   2      212.86      221.04      3.05 o 
   0  -2   2     1848.77     1957.81     17.05 o 
   1  -2   2      112.01      128.23      1.90 o 
   2  -2   2       32.14       28.95      2.10 o 
   3  -2   2       19.19       17.63      0.70 o 
   4  -2   2       75.44       78.47      2.72 o 
   5  -2   2        0.63       -0.12      1.01 o 
  -5  -1   2        0.74        1.38      1.56 o 
  -4  -1   2       69.92       66.29      1.35 o 
  -3  -1   2       55.70       54.50      1.37 o 
  -2  -1   2      533.33      533.60      6.89 o 
  -1  -1   2     1284.38     1363.69     47.46 o 
   0  -1   2     1231.76     1069.57    182.47 o 
   1  -1   2      111.58      103.19      1.75 o 
   2  -1   2        2.95        1.57      0.28 o 
   3  -1   2        7.06        8.16      0.36 o 
   4  -1   2       55.73       60.23      1.90 o 
   5  -1   2        0.29        1.22      1.66 o 
  -5   0   2       33.81       33.23      1.80 o 
  -4   0   2       11.96       13.13      0.80 o 
  -3   0   2       25.34       27.84      0.75 o 
  -2   0   2       53.81       56.94      1.07 o 
  -1   0   2       44.84       46.11      1.27 o 
   0   0   2       45.79       48.44      0.40 o 
   1   0   2     5508.95     5914.21     56.44 o 
   2   0   2       46.76       43.25      1.17 o 
   3   0   2      218.23      219.79      3.04 o 
   4   0   2       15.01       12.63      0.74 o 
   5   0   2        0.01        1.74      2.12 o 
  -5   1   2       16.38       16.34      1.33 o 
  -4   1   2       40.69       40.86      1.13 o 
  -3   1   2        9.24       13.50      0.63 o 
  -2   1   2      158.60      171.73      1.57 o 
  -1   1   2     1531.54     1590.86     10.18 o 
   0   1   2      466.89      465.28      2.90 o 
   1   1   2     3667.65     3932.27     83.22 o 
   2   1   2       98.41       91.46      1.82 o 
   3   1   2        5.10        3.08      0.93 o 
   4   1   2        9.51        7.51      0.75 o 
   5   1   2        0.65        1.11      1.64 o 
  -5   2   2       24.25       27.29      1.76 o 
  -4   2   2       43.01       41.94      1.52 o 
  -3   2   2       70.93       67.72      1.18 o 
  -2   2   2      656.02      678.35      6.01 o 
  -1   2   2       45.93       39.56      0.60 o 
   0   2   2        5.87        2.35      0.47 o 
   1   2   2       52.78       46.92      1.89 o 
   2   2   2      227.76      247.86      3.28 o 
   3   2   2       87.16       86.19      2.21 o 
   4   2   2       54.99       57.89      2.38 o 
   5   2   2        2.30        1.62      1.31 o 
  -5   3   2        1.98       -0.02      0.70 o 
  -4   3   2       47.21       47.77      1.10 o 
  -3   3   2       17.99       20.83      0.95 o 
  -2   3   2      248.21      235.79      1.93 o 
  -1   3   2      189.58      229.40      1.83 o 
   0   3   2      107.74      100.87      1.33 o 
   1   3   2        1.36        1.27      0.77 o 
   2   3   2      229.13      219.99      2.83 o 
   3   3   2        0.75        2.28      0.96 o 
   4   3   2        9.44        5.51      2.11 o 
   5   3   2        0.01       -0.23      1.12 o 
  -5   4   2        0.08        1.78      1.07 o 
  -4   4   2        2.13        1.34      0.71 o 
  -3   4   2        2.42        2.66      0.61 o 
  -2   4   2       99.31       91.98      1.19 o 
  -1   4   2        0.67        1.44      0.48 o 
   0   4   2     1068.23     1092.70     10.39 o 
   1   4   2      467.29      446.26      4.63 o 
   2   4   2       22.13       22.53      1.15 o 
   3   4   2        1.49        1.52      0.97 o 
   4   4   2        1.18        0.93      1.34 o 
   5   4   2        2.44        1.92      1.71 o 
  -5   5   2       41.38       43.95      2.22 o 
  -4   5   2        0.51        0.16      0.74 o 
  -3   5   2       90.12       69.01     16.51 o 
  -2   5   2        0.86        2.68      0.56 o 
  -1   5   2      234.39      216.28      2.18 o 
   0   5   2        0.03       -0.20      0.49 o 
   1   5   2      209.79      198.18      5.17 o 
   2   5   2       12.25        9.73      1.28 o 
   3   5   2       61.62       65.06      1.92 o 
   4   5   2        3.76        3.59      1.59 o 
   5   5   2       40.64       46.63      2.99 o 
  -4   6   2       26.73       27.27      1.47 o 
  -3   6   2        7.42        5.70      0.93 o 
  -2   6   2      218.05      217.26      2.38 o 
  -1   6   2        5.40        3.74      0.85 o 
   0   6   2       17.29       11.64      1.57 o 
   1   6   2      178.80      192.24      2.77 o 
   2   6   2       10.31       11.54      1.53 o 
   3   6   2      106.01      107.35      2.52 o 
   4   6   2       21.89       24.48      2.25 o 
  -4   7   2       20.09       24.23      1.81 o 
  -3   7   2       33.38       27.58      2.61 o 
  -2   7   2      747.03      722.79      6.58 o 
  -1   7   2      298.37      254.39      2.73 o 
   0   7   2      388.17      370.30      3.79 o 
   1   7   2       68.85       70.85      3.07 o 
   2   7   2       39.48       37.00      1.94 o 
   3   7   2        2.17        3.66      1.27 o 
   4   7   2        5.95        8.54      2.02 o 
  -4   8   2       52.48       53.58      2.15 o 
  -3   8   2       27.20       24.77      1.57 o 
  -2   8   2      131.98      135.21      2.95 o 
  -1   8   2       59.24       57.41      1.42 o 
   0   8   2       18.37       18.50      1.23 o 
   1   8   2       40.67       35.86      1.70 o 
   2   8   2        2.35        3.06      1.49 o 
   3   8   2        9.08       10.56      1.57 o 
   4   8   2        7.35        7.01      1.80 o 
  -4   9   2        7.24        7.54      1.23 o 
  -3   9   2        1.19        0.52      0.77 o 
  -2   9   2       16.91       13.51      1.05 o 
  -1   9   2        0.25        0.45      0.83 o 
   0   9   2       81.76       69.66      2.30 o 
   1   9   2      119.94      119.31      2.61 o 
   2   9   2       62.94       60.23      2.19 o 
   3   9   2       53.71       52.31      2.67 o 
   4   9   2        0.03       -0.10      1.11 o 
  -3  10   2       44.30       42.36      3.47 o 
  -2  10   2       61.75       57.74      1.96 o 
  -1  10   2      179.05      164.97      3.34 o 
   0  10   2       33.38       29.96      1.90 o 
   1  10   2        5.96        9.22      1.49 o 
   2  10   2       10.68        9.99      1.63 o 
   3  10   2        5.96        8.85      2.11 o 
  -3  11   2       98.27      108.82      3.07 o 
  -2  11   2       37.92       41.73      2.41 o 
  -1  11   2       15.78       15.62      1.43 o 
   0  11   2        0.87        0.79      0.99 o 
   1  11   2        1.77        1.74      1.49 o 
   2  11   2       46.26       48.94      3.76 o 
   3  11   2       14.18       11.57      2.37 o 
  -2  12   2       15.52       15.33      1.40 o 
  -1  12   2        0.49        1.99      1.27 o 
   0  12   2      176.63      172.42      3.30 o 
   1  12   2       24.15       22.74      1.77 o 
   2  12   2      155.05      149.75      5.35 o 
  -2  13   2       66.05       69.80      2.05 o 
  -1  13   2        4.30        5.72      1.58 o 
   0  13   2       25.29       29.33      1.86 o 
   1  13   2        2.04        1.44      1.93 o 
   2  13   2        5.92        5.20      1.71 o 
  -1  14   2       46.27       46.85      2.39 o 
   0  14   2       48.74       61.90      3.11 o 
   1  14   2        9.52        9.13      1.80 o 
   0 -15   3        8.84        7.15      2.54 o 
   1 -15   3      177.75      197.97     11.85 o 
  -2 -14   3        2.82        3.43      1.75 o 
  -1 -14   3       59.71       53.96      3.93 o 
   0 -14   3       27.40       30.82      2.40 o 
   1 -14   3      105.37       97.29      5.82 o 
   2 -14   3        6.44        3.62      1.65 o 
  -2 -13   3       47.62       54.38      4.86 o 
  -1 -13   3        2.82        3.35      1.63 o 
   0 -13   3       23.57       23.14      2.32 o 
   1 -13   3       92.58      105.75      2.87 o 
   2 -13   3       58.55       62.86      2.19 o 
  -3 -12   3       11.24        9.69      2.04 o 
  -2 -12   3       77.50       79.58      3.81 o 
  -1 -12   3        1.01        0.84      1.30 o 
   0 -12   3      229.65      231.50      4.53 o 
   1 -12   3       42.31       47.79      2.86 o 
   2 -12   3       77.47       73.60      2.24 o 
   3 -12   3        9.86        9.23      1.18 o 
  -3 -11   3        8.56        7.71      1.59 o 
  -2 -11   3      151.89      152.68      8.46 o 
  -1 -11   3       51.26       53.05      2.46 o 
   0 -11   3       18.36       20.41      4.28 o 
   1 -11   3      279.76      258.58      9.36 o 
   2 -11   3        1.65        1.36      1.09 o 
   3 -11   3       30.64       26.48      1.78 o 
  -4 -10   3        0.06        0.25      1.34 o 
  -3 -10   3       21.91       20.17      3.26 o 
  -2 -10   3      203.70      202.80     12.30 o 
  -1 -10   3      223.40      222.53      7.33 o 
   0 -10   3      109.00      105.61      2.50 o 
   1 -10   3      677.80      643.29     10.83 o 
   2 -10   3        9.79        8.47      1.17 o 
   3 -10   3      247.67      244.82      7.73 o 
   4 -10   3       28.38       34.58      2.79 o 
  -4  -9   3       14.54       17.94      2.85 o 
  -3  -9   3        8.32        8.38      1.63 o 
  -2  -9   3      181.43      185.88      4.62 o 
  -1  -9   3      252.45      253.22      4.13 o 
   0  -9   3        0.14        0.31      0.92 o 
   1  -9   3      403.67      370.88      4.90 o 
   2  -9   3       22.03       21.42      1.13 o 
   3  -9   3        1.98        2.10      0.87 o 
   4  -9   3       34.66       36.13      2.27 o 
  -4  -8   3       59.53       56.65      2.37 o 
  -3  -8   3        0.42        0.47      0.87 o 
  -2  -8   3      621.75      594.20     23.81 o 
  -1  -8   3        1.90        2.01      0.97 o 
   0  -8   3     1137.38     1146.94     14.77 o 
   1  -8   3      427.58      414.34      6.65 o 
   2  -8   3      226.77      230.87      2.64 o 
   3  -8   3       14.12       14.82      1.13 o 
   4  -8   3       62.78       68.91      2.56 o 
  -4  -7   3       23.02       23.91      1.70 o 
  -3  -7   3        1.27        1.72      1.06 o 
  -2  -7   3      278.15      280.69      4.29 o 
  -1  -7   3      104.53      107.27      2.41 o 
   0  -7   3      193.33      199.63      4.14 o 
   1  -7   3       45.17       51.47      3.42 o 
   2  -7   3       90.03       90.70      2.09 o 
   3  -7   3        0.04       -0.04      0.71 o 
   4  -7   3        0.61        0.48      1.18 o 
  -5  -6   3       19.51       24.24      1.78 o 
  -4  -6   3        1.43        1.78      1.00 o 
  -3  -6   3      261.85      252.69     13.69 o 
  -2  -6   3       21.03       22.68      1.26 o 
  -1  -6   3      582.92      621.58      6.31 o 
   0  -6   3      196.38      203.19      5.20 o 
   1  -6   3      873.70      829.22      9.13 o 
   2  -6   3        1.50        1.70      0.62 o 
   3  -6   3      459.95      452.62      5.69 o 
   4  -6   3      156.06      160.71      3.78 o 
   5  -6   3       79.59       88.32      3.07 o 
  -5  -5   3       29.24       29.67      1.79 o 
  -4  -5   3       14.19       12.71      2.69 o 
  -3  -5   3       72.45       70.93      1.96 o 
  -2  -5   3      104.99      105.95      3.11 o 
  -1  -5   3       44.08       52.11      1.34 o 
   0  -5   3       68.61       68.24      1.36 o 
   1  -5   3       28.29       42.03      1.77 o 
   2  -5   3      322.33      309.80      2.73 o 
   3  -5   3        2.90        2.99      1.34 o 
   4  -5   3       23.70       23.41      2.13 o 
   5  -5   3       27.93       35.64      5.97 o 
  -5  -4   3        3.59        2.80      1.02 o 
  -4  -4   3       54.69       52.86      2.59 o 
  -3  -4   3        3.24        3.49      0.91 o 
  -2  -4   3     1512.50     1551.39     28.75 o 
  -1  -4   3       22.83       30.25      0.82 o 
   0  -4   3     4651.52     5158.05     85.89 o 
   1  -4   3      188.72      196.16      2.69 o 
   2  -4   3      687.25      153.43    350.72 o 
   3  -4   3       46.92       47.82      1.93 o 
   4  -4   3      187.67      193.91      4.55 o 
   5  -4   3       16.77       16.89      1.93 o 
  -5  -3   3       48.79       48.64      2.58 o 
  -4  -3   3      121.37      118.45      2.30 o 
  -3  -3   3        7.65        7.98      0.80 o 
  -2  -3   3     1113.58     1138.57     37.19 o 
  -1  -3   3      122.66      124.06      1.93 o 
   0  -3   3      137.48      131.78      2.05 o 
   1  -3   3       66.59       54.32      1.47 o 
   2  -3   3       32.50       33.71      1.18 o 
   3  -3   3      157.43      150.24      2.60 o 
   4  -3   3        1.49        1.56      1.34 o 
   5  -3   3       13.92        9.70      7.59 o 
  -5  -2   3       63.69       63.08      4.33 o 
  -4  -2   3       60.59       59.69      1.48 o 
  -3  -2   3      207.38      204.22      2.77 o 
  -2  -2   3       74.51       79.53      3.50 o 
  -1  -2   3      237.69      229.47      2.10 o 
   0  -2   3        0.07        1.24      0.58 o 
   1  -2   3     2466.70     2612.72     86.14 o 
   2  -2   3      117.68      117.48      1.84 o 
   3  -2   3      449.55      466.57      5.49 o 
   4  -2   3        3.41        2.55      1.17 o 
   5  -2   3       22.97       26.57      1.92 o 
  -5  -1   3       62.25       59.85      2.14 o 
  -4  -1   3        8.84        7.53      0.88 o 
  -3  -1   3      166.40      167.08      1.90 o 
  -2  -1   3      224.27      219.31      3.62 o 
  -1  -1   3      614.29      540.42     71.16 o 
   0  -1   3        0.18        4.36      1.88 o 
   1  -1   3       47.65       46.13      2.02 o 
   2  -1   3       19.18       22.40      1.23 o 
   3  -1   3       20.26       21.93      1.29 o 
   4  -1   3       17.44       16.74      2.63 o 
   5  -1   3        9.13        6.05      4.95 o 
  -5   0   3        0.24       -0.69      1.33 o 
  -4   0   3       26.93       24.86      0.96 o 
  -3   0   3       99.66       95.40      1.45 o 
  -2   0   3      278.45      266.06      2.39 o 
  -1   0   3      146.19      134.21      1.02 o 
   0   0   3     1714.76     1829.61     12.71 o 
   1   0   3     1601.97     1783.02     17.66 o 
   2   0   3      922.00      956.41      9.32 o 
   3   0   3        7.66        9.56      0.71 o 
   4   0   3      142.75      141.90      6.72 o 
   5   0   3       22.33       20.52      1.87 o 
  -5   1   3        3.79        4.70      1.22 o 
  -4   1   3       60.50       62.28      1.42 o 
  -3   1   3        0.07       -0.40      0.40 o 
  -2   1   3       21.95       22.36      0.85 o 
  -1   1   3      396.90      406.41      2.66 o 
   0   1   3      207.43      175.29      2.67 o 
   1   1   3      573.30      553.51      4.38 o 
   2   1   3      958.93     1035.04     10.73 o 
   3   1   3       12.56       12.01      1.14 o 
   4   1   3        6.36        5.88      0.80 o 
   5   1   3        1.00        0.55      1.21 o 
  -5   2   3       48.66       45.40      1.85 o 
  -4   2   3        5.78        4.80      0.69 o 
  -3   2   3      286.41      293.72      2.99 o 
  -2   2   3      241.12      237.99     18.91 o 
  -1   2   3      742.07      779.43      5.13 o 
   0   2   3      266.93      241.32      2.47 o 
   1   2   3      392.22      386.58      3.92 o 
   2   2   3      415.03      460.82      8.72 o 
   3   2   3       33.89       34.64      1.75 o 
   4   2   3        3.49        3.80      1.53 o 
   5   2   3        5.81        3.75      3.22 o 
  -5   3   3       39.83       37.20      1.81 o 
  -4   3   3        3.32        2.77      0.61 o 
  -3   3   3      152.24      159.78      1.64 o 
  -2   3   3        3.37        3.83      0.45 o 
  -1   3   3      456.82      467.62      3.34 o 
   0   3   3       32.14       27.43      0.80 o 
   1   3   3        0.75        1.05      0.59 o 
   2   3   3       19.19       15.60      1.03 o 
   3   3   3        0.03        0.09      0.91 o 
   4   3   3        0.17        0.04      1.64 o 
   5   3   3        6.53        3.01      2.87 o 
  -5   4   3       18.57       17.76      1.83 o 
  -4   4   3        2.09        2.30      0.64 o 
  -3   4   3        3.62        5.02      0.64 o 
  -2   4   3      181.51      181.44      3.21 o 
  -1   4   3       14.68       16.27      0.65 o 
   0   4   3     1093.53     1130.79      8.93 o 
   1   4   3        8.10       13.18      1.45 o 
   2   4   3      147.94      141.95      2.30 o 
   3   4   3       15.90       17.93      1.40 o 
   4   4   3        5.31        5.73      1.70 o 
   5   4   3        0.08       -0.72      1.67 o 
  -5   5   3       21.06       21.33      3.03 o 
  -4   5   3        5.05        5.54      0.79 o 
  -3   5   3       33.79       31.82      1.22 o 
  -2   5   3       50.08       47.04      1.03 o 
  -1   5   3        2.11        6.35      0.62 o 
   0   5   3       64.16       57.29      1.19 o 
   1   5   3       80.41       70.94      1.83 o 
   2   5   3      140.32      148.28      3.28 o 
   3   5   3        5.44        3.79      1.18 o 
   4   5   3        0.99        1.69      1.28 o 
  -4   6   3       54.92       54.15      1.74 o 
  -3   6   3       36.36       33.62      1.02 o 
  -2   6   3       31.93       29.96      0.99 o 
  -1   6   3      155.96      149.92      2.03 o 
   0   6   3        0.73        1.62      0.72 o 
   1   6   3      172.98      185.47      3.05 o 
   2   6   3       46.40       49.62      1.74 o 
   3   6   3       40.61       45.37      2.15 o 
   4   6   3        1.38        3.04      1.48 o 
  -4   7   3       37.52       38.87      1.99 o 
  -3   7   3       60.38       57.79      2.22 o 
  -2   7   3      255.67      230.13      2.77 o 
  -1   7   3      612.70      594.52      7.43 o 
   0   7   3        3.16        4.43      0.93 o 
   1   7   3       91.86       95.27      4.77 o 
   2   7   3       22.60       24.79      1.58 o 
   3   7   3        0.30        0.14      1.41 o 
   4   7   3        2.23        3.31      1.89 o 
  -4   8   3       15.82       18.09      1.27 o 
  -3   8   3       42.25       42.41      1.26 o 
  -2   8   3        1.53        1.89      0.75 o 
  -1   8   3      460.42      431.68      4.94 o 
   0   8   3        2.15        2.14      0.95 o 
   1   8   3        7.37        7.68      1.54 o 
   2   8   3       13.63       13.24      3.34 o 
   3   8   3        0.06       -0.93      1.23 o 
   4   8   3       16.35       23.38      2.22 o 
  -4   9   3       27.47       27.17      1.99 o 
  -3   9   3        0.20        0.73      0.96 o 
  -2   9   3       59.56       54.72      1.45 o 
  -1   9   3        3.38        1.02      0.79 o 
   0   9   3        7.38        9.99      1.75 o 
   1   9   3        1.87        0.50      1.06 o 
   2   9   3       59.28       65.15      2.29 o 
   3   9   3        2.24        2.77      1.43 o 
   4   9   3        2.15        3.00      2.00 o 
  -3  10   3       12.63       11.20      1.42 o 
  -2  10   3        2.39        0.28      0.86 o 
  -1  10   3        4.28        4.89      1.37 o 
   0  10   3        0.93        2.76      1.39 o 
   1  10   3        3.74        2.51      1.26 o 
   2  10   3        5.82        5.78      1.94 o 
   3  10   3        3.68        3.79      2.82 o 
  -3  11   3       44.01       45.44      2.09 o 
  -2  11   3        2.60        0.87      1.22 o 
  -1  11   3      149.15      147.80      2.52 o 
   0  11   3        0.12       -0.32      0.99 o 
   1  11   3       39.06       41.46      2.87 o 
   2  11   3       36.68       27.51      8.93 o 
   3  11   3       17.52       18.23      2.61 o 
  -2  12   3       30.75       32.02      1.74 o 
  -1  12   3       38.02       43.89      1.80 o 
   0  12   3        8.29        7.09      1.42 o 
   1  12   3        0.72        1.19      1.23 o 
   2  12   3       27.51       32.38      3.75 o 
  -2  13   3      145.33      162.46      3.25 o 
  -1  13   3       10.36        8.19      1.67 o 
   0  13   3       25.34       24.38      2.69 o 
   1  13   3       11.36       11.03      1.92 o 
  -1 -15   4       34.65       39.60      3.04 o 
   0 -15   4        6.49        4.00      2.34 o 
   1 -15   4       51.97       59.85      3.92 o 
  -2 -14   4        2.96        1.73      2.01 o 
  -1 -14   4       14.09       10.68      1.99 o 
   0 -14   4       35.85       41.12      2.97 o 
   1 -14   4        0.23        0.21      1.14 o 
   2 -14   4       68.04       77.48      3.99 o 
  -2 -13   4       20.73       24.21      2.37 o 
  -1 -13   4        3.43        2.45      1.51 o 
   0 -13   4       13.79       17.65      1.93 o 
   1 -13   4       99.72      100.74      5.33 o 
   2 -13   4        2.44        4.09      1.67 o 
  -3 -12   4       46.61       48.45      7.52 o 
  -2 -12   4        0.50       -0.26      1.13 o 
  -1 -12   4      125.82      123.15      3.43 o 
   0 -12   4        3.85        5.27      1.72 o 
   1 -12   4        0.77        3.14      2.45 o 
   2 -12   4       61.43       63.92      2.09 o 
   3 -12   4       15.32       21.98      6.36 o 
  -3 -11   4        8.50        6.39      1.71 o 
  -2 -11   4       27.50       31.51      1.81 o 
  -1 -11   4       56.72       56.39      2.09 o 
   0 -11   4        5.59        6.70      1.70 o 
   1 -11   4       25.42       21.07      2.11 o 
   2 -11   4      173.52      177.33      3.98 o 
   3 -11   4        6.38        7.34      0.95 o 
  -4 -10   4        3.99        3.35      1.69 o 
  -3 -10   4       36.55       30.97      5.48 o 
  -2 -10   4       33.72       35.54      2.45 o 
  -1 -10   4      157.54      161.22      2.94 o 
   0 -10   4      160.75      162.50      2.99 o 
   1 -10   4        5.17        4.02      2.16 o 
   2 -10   4      213.75      195.67      2.88 o 
   3 -10   4        0.48        0.09      0.87 o 
   4 -10   4        0.21       -0.01      1.49 o 
  -4  -9   4       16.47       14.86      1.60 o 
  -3  -9   4       11.76       10.36      1.53 o 
  -2  -9   4      128.89      125.09      8.11 o 
  -1  -9   4      930.20      917.55     18.28 o 
   0  -9   4       65.02       59.19      1.87 o 
   1  -9   4      435.07      409.21      6.29 o 
   2  -9   4        8.82        6.36      0.83 o 
   3  -9   4       30.66       26.76      2.42 o 
   4  -9   4        8.70        7.98      2.26 o 
  -4  -8   4        1.75       -0.09      1.04 o 
  -3  -8   4       88.27       89.17      4.88 o 
  -2  -8   4        8.00        6.37      1.67 o 
  -1  -8   4      188.86      178.16      3.60 o 
   0  -8   4      184.35      189.42      3.17 o 
   1  -8   4       25.67       24.11      1.47 o 
   2  -8   4      262.93      244.45      2.89 o 
   3  -8   4       18.89       17.76      1.31 o 
   4  -8   4        0.26        0.31      1.51 o 
  -4  -7   4       20.46       21.38      2.22 o 
  -3  -7   4       11.11        9.42      1.64 o 
  -2  -7   4       97.78       93.70      4.17 o 
  -1  -7   4       22.73       18.99      1.40 o 
   0  -7   4      810.65      786.73      8.68 o 
   1  -7   4      113.37      110.46      2.10 o 
   2  -7   4     1372.49     1347.33     13.24 o 
   3  -7   4        2.70        0.50      1.21 o 
   4  -7   4       59.10       61.68      3.66 o 
  -4  -6   4        9.30       10.03      1.85 o 
  -3  -6   4        0.84        0.61      0.87 o 
  -2  -6   4       42.74       39.13      1.20 o 
  -1  -6   4      298.23      333.29      7.74 o 
   0  -6   4      433.42      424.88      4.80 o 
   1  -6   4      180.14      202.98      3.07 o 
   2  -6   4       33.98       34.22      0.95 o 
   3  -6   4       30.86       26.23      2.11 o 
   4  -6   4       52.21       49.97      2.21 o 
   5  -6   4        4.55        3.89      1.78 o 
  -5  -5   4        4.36        3.66      2.81 o 
  -4  -5   4        4.39        4.22      1.16 o 
  -3  -5   4       85.46       84.86      2.75 o 
  -2  -5   4        0.94        0.65      0.52 o 
  -1  -5   4      858.08      867.29      9.11 o 
   0  -5   4      143.60      148.94      2.19 o 
   1  -5   4      145.37      140.14      3.93 o 
   2  -5   4       14.97       12.10      1.33 o 
   3  -5   4      395.26      405.00     10.88 o 
   4  -5   4       41.28       40.91      2.32 o 
   5  -5   4      234.21      241.26      4.92 o 
  -5  -4   4        0.59        1.43      0.95 o 
  -4  -4   4        0.62        0.96      0.63 o 
  -3  -4   4       43.03       44.29      2.51 o 
  -2  -4   4       37.14       39.62      1.33 o 
  -1  -4   4      498.58      488.96      4.75 o 
   0  -4   4        5.54        9.82      1.04 o 
   1  -4   4       59.70       55.39      1.24 o 
   2  -4   4       13.66       14.28      0.68 o 
   3  -4   4       19.31       19.00      2.01 o 
   4  -4   4       23.56       23.80      3.09 o 
   5  -4   4        2.73        2.35      1.55 o 
  -5  -3   4       11.08        8.24      1.09 o 
  -4  -3   4       75.75       78.32      2.00 o 
  -3  -3   4       18.00       18.33      1.00 o 
  -2  -3   4      356.78      372.51      4.95 o 
  -1  -3   4     1316.40     1442.94     12.55 o 
   0  -3   4     1458.19     1545.76     18.85 o 
   1  -3   4      280.04      300.63      5.08 o 
   2  -3   4     1261.36     1330.69     13.34 o 
   3  -3   4        1.92        2.72      1.25 o 
   4  -3   4       53.13       55.27      2.05 o 
   5  -3   4       41.13       41.37      2.29 o 
  -5  -2   4       18.05       18.29      1.70 o 
  -4  -2   4      228.77      228.19      2.82 o 
  -3  -2   4        0.12       -0.11      0.47 o 
  -2  -2   4       77.31       82.99      2.65 o 
  -1  -2   4      220.42      240.72      2.16 o 
   0  -2   4        5.06        5.10      0.51 o 
   1  -2   4       12.54       13.71      0.37 o 
   2  -2   4       33.13       26.72      1.11 o 
   3  -2   4        0.07        0.37      0.82 o 
   4  -2   4       16.24       14.01      8.57 o 
   5  -2   4       15.85       12.25      1.78 o 
  -5  -1   4        7.67        8.94      0.90 o 
  -4  -1   4       30.32       29.42      0.91 o 
  -3  -1   4       10.14       10.54      1.00 o 
  -2  -1   4        1.92        4.87      0.50 o 
  -1  -1   4     1265.28      138.43    606.68 o 
   0  -1   4        9.81       24.88      1.74 o 
   1  -1   4      606.60      633.88      8.01 o 
   2  -1   4      219.64      217.77      2.96 o 
   3  -1   4      174.13      170.14      4.50 o 
   4  -1   4       31.76       32.28      1.73 o 
   5  -1   4       41.82       41.28      3.18 o 
  -5   0   4        6.58        8.85      0.83 o 
  -4   0   4        3.85        3.05      0.65 o 
  -3   0   4      327.35      338.20      3.15 o 
  -2   0   4       36.83       44.81      0.65 o 
  -1   0   4     2036.64     2178.91     13.49 o 
   0   0   4       65.60       63.48      0.78 o 
   1   0   4       23.99       22.66      0.67 o 
   2   0   4      486.58      510.73      4.08 o 
   3   0   4       11.37        9.55      1.20 o 
   4   0   4       45.06       46.10      2.25 o 
   5   0   4        4.30        4.04      2.19 o 
  -5   1   4        4.76        4.08      0.95 o 
  -4   1   4       27.95       29.98      1.11 o 
  -3   1   4       10.99       10.02      0.67 o 
  -2   1   4        3.19        9.17      0.41 o 
  -1   1   4      120.84      148.02      1.13 o 
   0   1   4      731.23      751.00      4.79 o 
   1   1   4        0.15        1.48      0.51 o 
   2   1   4     1786.39     1901.40     18.13 o 
   3   1   4      179.19      177.72      4.25 o 
   4   1   4       40.32       40.39      1.86 o 
   5   1   4       40.44       36.02      2.61 o 
  -5   2   4        3.69        3.08      2.38 o 
  -4   2   4      116.62      119.15      1.94 o 
  -3   2   4       50.86       51.60      1.03 o 
  -2   2   4      176.19      158.75      1.55 o 
  -1   2   4      183.28      197.52      1.64 o 
   0   2   4     2310.98     2486.31     16.18 o 
   1   2   4       23.98       21.86      0.85 o 
   2   2   4      754.88      745.51     16.89 o 
   3   2   4       58.46       57.73      1.81 o 
   4   2   4       14.87       17.46      1.90 o 
   5   2   4        7.40        4.73      3.53 o 
  -5   3   4       15.57       13.90      1.81 o 
  -4   3   4       75.81       74.94      1.62 o 
  -3   3   4       26.28       25.80      0.70 o 
  -2   3   4      257.75      230.99      2.24 o 
  -1   3   4      929.67      984.50      6.52 o 
   0   3   4        0.33        0.13      0.36 o 
   1   3   4      186.23      180.10      1.98 o 
   2   3   4        2.10        3.58      0.86 o 
   3   3   4       10.32        8.76      1.23 o 
   4   3   4        5.29        6.53      2.32 o 
   5   3   4        4.80        1.70      1.91 o 
  -5   4   4        8.08        9.80      1.42 o 
  -4   4   4       22.90       21.29      0.91 o 
  -3   4   4       91.86       94.61      3.32 o 
  -2   4   4        0.00        0.34      0.38 o 
  -1   4   4      705.98      690.80      5.09 o 
   0   4   4       37.33       30.16      0.80 o 
   1   4   4      494.10      474.60      4.11 o 
   2   4   4        1.75        1.65      0.84 o 
   3   4   4       86.39       85.82      2.23 o 
   4   4   4        0.22        0.32      1.37 o 
   5   4   4        2.22        2.47      1.97 o 
  -4   5   4       14.81       19.12      1.08 o 
  -3   5   4        0.74       -0.01      0.50 o 
  -2   5   4       51.96       51.66      1.24 o 
  -1   5   4       39.54       38.09      1.17 o 
   0   5   4       59.56       53.96      1.15 o 
   1   5   4      198.28      191.76      2.35 o 
   2   5   4      243.72      248.22      8.05 o 
   3   5   4        7.65        6.32      1.31 o 
   4   5   4       20.74       22.06      1.89 o 
  -4   6   4       86.87       85.00      1.62 o 
  -3   6   4        9.89        9.61      0.77 o 
  -2   6   4      117.05      115.19      2.15 o 
  -1   6   4       16.02       18.31      0.97 o 
   0   6   4      305.68      275.28      2.98 o 
   1   6   4       10.17       10.58      1.00 o 
   2   6   4      105.90      104.93      2.70 o 
   3   6   4       14.00       14.61      1.92 o 
   4   6   4       15.41       18.28      1.98 o 
  -4   7   4       13.41       13.55      0.98 o 
  -3   7   4        0.30        0.68      0.62 o 
  -2   7   4       46.40       42.76      1.28 o 
  -1   7   4      648.35      612.87      7.51 o 
   0   7   4       55.05       55.61      1.75 o 
   1   7   4      126.86      120.14      2.16 o 
   2   7   4       46.57       50.48      1.86 o 
   3   7   4        2.49        3.40      1.38 o 
   4   7   4       11.07       10.76      3.11 o 
  -4   8   4       11.93       11.86      1.64 o 
  -3   8   4      190.39      193.46      7.00 o 
  -2   8   4        0.59       -0.01      0.92 o 
  -1   8   4      628.77      586.69      8.33 o 
   0   8   4      204.87      203.88      2.63 o 
   1   8   4       93.09       90.76      1.85 o 
   2   8   4       16.45       19.40      2.50 o 
   3   8   4       11.09       12.22      2.14 o 
   4   8   4        1.26        2.07      1.21 o 
  -3   9   4       63.45       64.09      1.99 o 
  -2   9   4        8.29        7.00      1.25 o 
  -1   9   4       34.32       32.70      1.43 o 
   0   9   4       39.87       38.06      1.44 o 
   1   9   4       15.50       14.25      1.39 o 
   2   9   4       62.03       62.33      2.50 o 
   3   9   4        5.28        5.28      1.60 o 
  -3  10   4        3.71        0.95      1.34 o 
  -2  10   4       63.19       67.31      1.91 o 
  -1  10   4        3.80        2.37      2.63 o 
   0  10   4      139.32      141.24      3.77 o 
   1  10   4        0.04        0.94      0.99 o 
   2  10   4       14.38       16.83      1.56 o 
   3  10   4       10.08        8.33      3.30 o 
  -3  11   4       13.17       11.31      6.68 o 
  -2  11   4      120.34      117.99      3.46 o 
  -1  11   4       18.34       18.71      1.40 o 
   0  11   4       23.75       27.14      2.08 o 
   1  11   4        0.02        0.21      0.93 o 
   2  11   4        0.05       -0.54      1.33 o 
   3  11   4       10.89        4.19      2.51 o 
  -2  12   4        0.01        0.35      0.95 o 
  -1  12   4       56.18       58.34      2.18 o 
   0  12   4       14.02       14.09      1.54 o 
   1  12   4       55.76       56.83      3.32 o 
   2  12   4        0.14       -0.68      1.26 o 
  -1  13   4        8.68        3.10      2.93 o 
   0  13   4       20.78       23.71      2.53 o 
   1  13   4       29.15       26.85      2.54 o 
  -1 -15   5       12.77        9.59      2.59 o 
   0 -15   5        3.96        2.18      1.80 o 
   1 -15   5        6.46        2.30      1.76 o 
  -2 -14   5        7.76        8.27      2.09 o 
  -1 -14   5        7.67        6.44      2.19 o 
   0 -14   5      141.39      153.85      3.73 o 
   1 -14   5       50.62       58.15      2.82 o 
   2 -14   5      127.46      128.09      4.48 o 
  -2 -13   5       90.62       90.51      8.40 o 
  -1 -13   5       18.27       19.68      2.34 o 
   0 -13   5        2.67        3.03      1.76 o 
   1 -13   5        0.83        0.55      1.35 o 
   2 -13   5       24.40       26.45      2.32 o 
  -3 -12   5       69.66       74.91      6.02 o 
  -2 -12   5      150.86      143.13      6.83 o 
  -1 -12   5      127.01      135.41      3.45 o 
   0 -12   5       88.03       78.91      2.38 o 
   1 -12   5      133.53      143.86      4.11 o 
   2 -12   5        0.07        0.18      0.82 o 
   3 -12   5       80.75       86.64      3.55 o 
  -3 -11   5       12.06       11.88      1.94 o 
  -2 -11   5       58.27       54.27      3.76 o 
  -1 -11   5      194.38      197.44      3.46 o 
   0 -11   5       67.71       65.44      2.19 o 
   1 -11   5       86.19       92.52      2.58 o 
   2 -11   5       22.39       21.79      1.26 o 
   3 -11   5        6.93        7.07      1.83 o 
  -4 -10   5       14.78       14.12      1.97 o 
  -3 -10   5        1.06        1.19      1.06 o 
  -2 -10   5       51.87       52.76      2.61 o 
  -1 -10   5       83.50       80.10      3.43 o 
   0 -10   5      456.83      445.86      6.64 o 
   1 -10   5      250.59      242.64      3.83 o 
   2 -10   5      366.52      343.80      6.82 o 
   3 -10   5        7.12        6.27      1.10 o 
   4 -10   5       75.88       77.06      4.47 o 
  -4  -9   5       25.29       26.51      1.67 o 
  -3  -9   5        7.92        7.82      1.18 o 
  -2  -9   5        0.23       -0.01      0.83 o 
  -1  -9   5      220.22      224.21      3.40 o 
   0  -9   5        0.52        0.47      1.51 o 
   1  -9   5      217.48      215.55      3.43 o 
   2  -9   5      183.81      177.81      2.49 o 
   3  -9   5       97.76       85.47      7.18 o 
   4  -9   5        5.78        7.33      1.88 o 
  -4  -8   5        3.32        2.47      1.39 o 
  -3  -8   5      155.49      152.96      9.63 o 
  -2  -8   5       11.27       12.55      1.15 o 
  -1  -8   5      588.09      614.13     17.25 o 
   0  -8   5      254.86      225.24      3.49 o 
   1  -8   5      647.30      626.01     16.25 o 
   2  -8   5        0.91        0.09      0.52 o 
   3  -8   5      178.44      179.11      3.40 o 
   4  -8   5        1.63        1.05      1.75 o 
  -4  -7   5        0.70        1.51      1.24 o 
  -3  -7   5       27.16       28.31      2.40 o 
  -2  -7   5       78.28       77.07      1.84 o 
  -1  -7   5      395.13      394.52      6.38 o 
   0  -7   5        7.30        6.16      0.89 o 
   1  -7   5       32.91       35.55      1.37 o 
   2  -7   5       14.74       13.56      1.08 o 
   3  -7   5       22.63       14.87      3.04 o 
   4  -7   5       43.59       40.68      2.26 o 
  -4  -6   5       51.76       53.17      1.64 o 
  -3  -6   5        2.89        2.47      0.73 o 
  -2  -6   5      295.91      303.79     12.24 o 
  -1  -6   5        0.12        0.38      0.53 o 
   0  -6   5      248.54      284.74      3.34 o 
   1  -6   5      290.30      275.04      6.77 o 
   2  -6   5       87.23       79.85      1.29 o 
   3  -6   5      271.56      271.40      4.11 o 
   4  -6   5      129.47      131.73      3.64 o 
   5  -6   5        0.55        1.69      2.05 o 
  -5  -5   5        3.26        3.72      1.56 o 
  -4  -5   5       55.36       58.06      2.33 o 
  -3  -5   5        7.74        7.40      0.78 o 
  -2  -5   5       77.59       64.65      2.58 o 
  -1  -5   5        9.32        9.60      0.65 o 
   0  -5   5        6.72        9.17      0.90 o 
   1  -5   5      398.31      442.16      7.01 o 
   2  -5   5        9.93        6.13      1.01 o 
   3  -5   5       39.93       45.83      2.16 o 
   4  -5   5        3.43        2.39      1.37 o 
   5  -5   5       24.45       27.41      2.37 o 
  -5  -4   5        2.18        1.52      1.36 o 
  -4  -4   5        9.41       11.69      1.32 o 
  -3  -4   5        7.85        8.18      0.72 o 
  -2  -4   5       59.27       55.92      0.98 o 
  -1  -4   5      720.13      786.80     10.11 o 
   0  -4   5      361.92      418.94      4.07 o 
   1  -4   5     1325.61     1433.54     34.32 o 
   2  -4   5        0.29        1.90      1.14 o 
   3  -4   5      119.73      123.92      3.59 o 
   4  -4   5       87.11       92.79      3.48 o 
   5  -4   5       15.02       15.01      2.02 o 
  -5  -3   5        8.25        9.32      1.60 o 
  -4  -3   5       77.18       71.26      1.30 o 
  -3  -3   5      189.07      178.63      4.53 o 
  -2  -3   5        9.24       12.09      0.60 o 
  -1  -3   5     1557.71     1685.61     21.55 o 
   0  -3   5      482.72      499.41      8.28 o 
   1  -3   5      217.00      176.26      1.62 o 
   2  -3   5       22.06       14.96      1.60 o 
   3  -3   5       40.98       41.82      1.65 o 
   4  -3   5        0.61        0.69      1.13 o 
   5  -3   5        9.19        9.32      2.47 o 
  -5  -2   5        0.11        0.30      0.82 o 
  -4  -2   5      103.87       99.47      1.74 o 
  -3  -2   5      109.74      108.29      1.43 o 
  -2  -2   5       20.59       24.84      0.93 o 
  -1  -2   5      380.92      191.96    145.84 o 
   0  -2   5      685.53      759.92     12.52 o 
   1  -2   5      467.75      466.75      3.57 o 
   2  -2   5      151.80      157.62      2.59 o 
   3  -2   5      251.88      256.40      5.61 o 
   4  -2   5       82.46       87.41      2.47 o 
   5  -2   5        7.24        6.03      2.46 o 
  -5  -1   5        2.54        2.44      0.91 o 
  -4  -1   5      139.64      137.67      1.78 o 
  -3  -1   5      124.11      126.23      1.98 o 
  -2  -1   5      572.18      596.23      4.67 o 
  -1  -1   5       42.50       43.55      1.64 o 
   0  -1   5      571.06      595.24      3.76 o 
   1  -1   5        7.94        8.58      0.48 o 
   2  -1   5      142.69      142.35      2.57 o 
   3  -1   5        2.43        1.80      1.00 o 
   4  -1   5        1.26        1.11      1.66 o 
   5  -1   5        0.01       -0.73      1.85 o 
  -5   0   5        0.25        0.45      0.57 o 
  -4   0   5       33.17       33.45      1.89 o 
  -3   0   5       10.83       12.82      0.89 o 
  -2   0   5      114.22      103.17      1.08 o 
  -1   0   5        4.47        1.55      0.77 o 
   0   0   5      374.67      374.17      3.03 o 
   1   0   5        1.05        2.32      0.30 o 
   2   0   5        6.78        8.92      0.76 o 
   3   0   5       18.69       16.63      1.01 o 
   4   0   5       42.69       46.32      2.69 o 
   5   0   5       11.44        9.47      2.54 o 
  -5   1   5       42.33       40.02      1.46 o 
  -4   1   5        2.79        2.63      0.58 o 
  -3   1   5       41.55       43.07      0.90 o 
  -2   1   5      392.32      402.41      3.31 o 
  -1   1   5       86.19       76.32      0.74 o 
   0   1   5      816.47      869.63      5.53 o 
   1   1   5      902.26      916.49      7.12 o 
   2   1   5       71.15       80.73      1.09 o 
   3   1   5      492.87      518.38      4.73 o 
   4   1   5        0.02        0.35      1.05 o 
   5   1   5       16.75       12.29      8.10 o 
  -5   2   5        0.14        0.26      0.62 o 
  -4   2   5        2.48        2.91      0.76 o 
  -3   2   5       34.90       34.29      1.17 o 
  -2   2   5       10.53       13.14      0.50 o 
  -1   2   5       14.88       23.31      0.60 o 
   0   2   5      459.59      492.92      3.39 o 
   1   2   5       90.72       73.90      1.45 o 
   2   2   5       96.93       98.20      1.63 o 
   3   2   5      258.24      269.72      3.08 o 
   4   2   5        4.27        3.10      1.59 o 
   5   2   5        5.75        3.97      3.20 o 
  -5   3   5       11.85       10.59      1.00 o 
  -4   3   5      125.85      127.37      2.07 o 
  -3   3   5      107.30      100.29      1.47 o 
  -2   3   5      705.33      703.12     11.91 o 
  -1   3   5        0.13        0.43      0.36 o 
   0   3   5      463.66      445.35      3.34 o 
   1   3   5      518.09      540.55      5.95 o 
   2   3   5       63.97       65.12      1.19 o 
   3   3   5      143.70      140.10      2.11 o 
   4   3   5        6.05        7.16      1.85 o 
   5   3   5        1.37        0.60      1.36 o 
  -4   4   5       45.77       45.91      1.30 o 
  -3   4   5        7.11        5.77      0.77 o 
  -2   4   5        8.87       13.23      0.84 o 
  -1   4   5       33.91       29.04      0.74 o 
   0   4   5      353.48      347.60      3.51 o 
   1   4   5      173.16      173.53      1.96 o 
   2   4   5       23.51       22.96      1.08 o 
   3   4   5       66.19       67.02      1.63 o 
   4   4   5        0.82        1.18      0.94 o 
  -4   5   5        0.54        0.91      0.82 o 
  -3   5   5        4.77        3.08      0.76 o 
  -2   5   5       85.95       86.93      1.32 o 
  -1   5   5      242.75      220.71      2.24 o 
   0   5   5      247.18      230.53      2.52 o 
   1   5   5      342.62      320.42      3.34 o 
   2   5   5       45.58       42.53      2.00 o 
   3   5   5       16.44       17.30      1.24 o 
   4   5   5       17.89       16.73      1.53 o 
  -4   6   5        2.73        1.23      1.04 o 
  -3   6   5      120.62      120.39      2.41 o 
  -2   6   5       91.97       86.56      1.67 o 
  -1   6   5       10.42       11.62      0.91 o 
   0   6   5       49.92       47.82      1.44 o 
   1   6   5        1.51        1.13      0.81 o 
   2   6   5        0.11        0.10      0.71 o 
   3   6   5       73.57       78.92      1.86 o 
   4   6   5        8.61        7.58      1.50 o 
  -4   7   5        5.19        3.20      1.49 o 
  -3   7   5       16.06       15.68      2.67 o 
  -2   7   5       28.24       28.27      1.02 o 
  -1   7   5       18.68       17.92      1.10 o 
   0   7   5      140.45      141.24      2.46 o 
   1   7   5      106.77      100.79      2.72 o 
   2   7   5       78.86       86.68      2.22 o 
   3   7   5       30.94       33.67      1.97 o 
   4   7   5        0.10        1.31      1.46 o 
  -4   8   5        0.47       -0.34      1.61 o 
  -3   8   5       15.46       15.64      1.08 o 
  -2   8   5       85.56       89.21      2.95 o 
  -1   8   5       24.21       23.86      1.38 o 
   0   8   5      846.23      833.21      9.36 o 
   1   8   5       14.30       14.19      1.27 o 
   2   8   5       26.92       26.38      1.80 o 
   3   8   5        0.84        0.47      0.99 o 
   4   8   5        0.05       -0.34      1.25 o 
  -3   9   5       31.09       31.98      1.57 o 
  -2   9   5       64.95       69.12      2.08 o 
  -1   9   5       21.16       25.37      1.33 o 
   0   9   5       75.06       70.89      2.75 o 
   1   9   5       34.52       35.48      1.96 o 
   2   9   5        1.54        1.63      1.18 o 
   3   9   5        0.70        0.83      1.47 o 
  -3  10   5       81.77       82.51      2.25 o 
  -2  10   5        2.85        0.65      0.92 o 
  -1  10   5        3.60        1.32      1.30 o 
   0  10   5        0.71        1.11      0.95 o 
   1  10   5       11.85       13.35      1.36 o 
   2  10   5        0.14        0.79      1.28 o 
   3  10   5       38.00       38.02      2.83 o 
  -2  11   5       28.25       25.47      1.67 o 
  -1  11   5        0.77        0.73      0.93 o 
   0  11   5       31.61       33.35      2.04 o 
   1  11   5        3.90        4.11      1.29 o 
   2  11   5        0.53        1.01      1.39 o 
  -2  12   5       17.37       19.10      1.67 o 
  -1  12   5       17.35       15.67      5.25 o 
   0  12   5       63.60       70.85      2.41 o 
   1  12   5        0.84       -0.19      1.43 o 
   2  12   5        0.72        0.65      1.54 o 
  -1  13   5       13.83       13.45      4.30 o 
   0  13   5        0.03        0.13      1.05 o 
  -1 -15   6       29.44       30.85      3.91 o 
   0 -15   6        0.91        0.05      2.37 o 
   1 -15   6       39.24       39.70      2.77 o 
  -2 -14   6        0.04        1.00      1.37 o 
  -1 -14   6       62.67       57.83      2.57 o 
   0 -14   6        0.09        0.46      1.33 o 
   1 -14   6       66.64       63.60      2.80 o 
   2 -14   6        3.45        3.31      1.69 o 
  -2 -13   6       34.80       37.25      2.38 o 
  -1 -13   6        3.66        3.35      1.76 o 
   0 -13   6       11.73       15.11      1.72 o 
   1 -13   6       14.13       16.22      3.11 o 
   2 -13   6      108.78      111.73      3.68 o 
  -3 -12   6       31.54       34.93      3.02 o 
  -2 -12   6       28.74       28.48      3.90 o 
  -1 -12   6        8.72        7.28      1.44 o 
   0 -12   6      188.53      197.25      4.90 o 
   1 -12   6       20.03       27.37      3.05 o 
   2 -12   6       31.47       32.31      2.95 o 
   3 -12   6        6.15        6.09      1.92 o 
  -3 -11   6       14.16       17.88      4.71 o 
  -2 -11   6       69.00       65.56      9.23 o 
  -1 -11   6      352.68      349.82     12.77 o 
   0 -11   6        6.25        7.49      1.69 o 
   1 -11   6      114.17      116.78      3.96 o 
   2 -11   6        0.65        0.57      0.87 o 
   3 -11   6       26.26       21.11      2.70 o 
  -4 -10   6        2.30        5.17      1.29 o 
  -3 -10   6       56.78       54.23      6.07 o 
  -2 -10   6        2.71        2.64      1.01 o 
  -1 -10   6       12.77       12.88      1.28 o 
   0 -10   6       58.80       61.30      3.30 o 
   1 -10   6       14.72       16.45      1.82 o 
   2 -10   6        0.29       -0.52      0.68 o 
   3 -10   6      133.86      139.52      3.36 o 
   4 -10   6        6.92        7.67      2.05 o 
  -4  -9   6       16.34       18.83      2.21 o 
  -3  -9   6        0.60        1.54      1.47 o 
  -2  -9   6        9.51       12.26      1.13 o 
  -1  -9   6       19.42       18.50      1.23 o 
   0  -9   6      427.87      408.20      5.02 o 
   1  -9   6       96.07       93.30      2.60 o 
   2  -9   6      449.82      434.92     11.86 o 
   3  -9   6       50.10       49.39      4.33 o 
   4  -9   6        6.54        5.71      1.89 o 
  -4  -8   6        1.49        0.95      1.15 o 
  -3  -8   6        1.44        1.42      0.81 o 
  -2  -8   6      203.15      198.74      8.91 o 
  -1  -8   6      118.08      101.49      3.44 o 
   0  -8   6      811.81      806.91     17.62 o 
   1  -8   6       25.15       21.79      1.70 o 
   2  -8   6       11.17       13.01      1.44 o 
   3  -8   6       62.00       62.73      2.27 o 
   4  -8   6        0.01        1.18      1.49 o 
  -4  -7   6       22.85       22.56      1.30 o 
  -3  -7   6       59.45       58.36      1.82 o 
  -2  -7   6      137.38      131.84      7.02 o 
  -1  -7   6      226.59      218.86      6.08 o 
   0  -7   6      132.40      123.89      2.03 o 
   1  -7   6        6.31        7.66      1.03 o 
   2  -7   6      108.59      103.68      2.31 o 
   3  -7   6      102.26      102.63      3.09 o 
   4  -7   6       22.57       20.66      3.28 o 
  -4  -6   6        8.72        9.26      0.94 o 
  -3  -6   6       27.90       24.50      1.02 o 
  -2  -6   6       40.62       39.18      1.06 o 
  -1  -6   6        8.69        6.11      0.82 o 
   0  -6   6       90.62      105.11      3.10 o 
   1  -6   6      420.97      420.02      5.75 o 
   2  -6   6        6.19        6.59      1.35 o 
   3  -6   6       63.90       63.29      2.49 o 
   4  -6   6        7.75        7.77      2.04 o 
  -5  -5   6        6.46       -0.06      1.02 o 
  -4  -5   6        6.74        3.10      2.96 o 
  -3  -5   6       99.95       99.73      1.60 o 
  -2  -5   6       89.46       85.73      2.66 o 
  -1  -5   6      245.16      261.21      5.98 o 
   0  -5   6      125.36      130.14      4.59 o 
   1  -5   6       38.00       44.74      1.52 o 
   2  -5   6        6.69        5.49      0.39 o 
   3  -5   6        0.06        0.56      0.99 o 
   4  -5   6        0.02       -0.11      1.05 o 
   5  -5   6       10.75        8.55      2.49 o 
  -5  -4   6        4.75        5.19      1.45 o 
  -3  -4   6        0.93        0.61      0.51 o 
  -2  -4   6      188.88      193.30      5.98 o 
  -1  -4   6      234.10      260.70      5.35 o 
   0  -4   6      320.67      315.93      8.51 o 
   1  -4   6      278.08      301.51      5.54 o 
   2  -4   6        0.11       -0.05      0.83 o 
   3  -4   6        1.70        2.40      1.32 o 
   4  -4   6       76.73       79.11      2.95 o 
   5  -4   6        6.70        4.99      2.98 o 
  -5  -3   6        1.13        2.36      1.99 o 
  -4  -3   6       33.55       31.63      0.94 o 
  -3  -3   6       17.76       16.66      0.84 o 
  -2  -3   6       18.41       21.28      0.49 o 
  -1  -3   6      124.36      127.99      1.30 o 
   0  -3   6     1117.02     1215.54     30.14 o 
   1  -3   6        0.53        0.05      0.24 o 
   2  -3   6      308.09      327.14      3.89 o 
   3  -3   6       99.14      103.06      2.69 o 
   4  -3   6       10.44        4.94      4.75 o 
   5  -3   6        0.51        0.11      1.71 o 
  -4  -2   6        2.31        3.31      0.95 o 
  -3  -2   6      612.43      616.15      5.35 o 
  -2  -2   6       32.75       32.38      0.63 o 
  -1  -2   6      460.50      477.58     26.89 o 
   0  -2   6      357.57      364.42      3.58 o 
   1  -2   6       51.55       53.16      1.01 o 
   2  -2   6       10.69       15.13      1.02 o 
   3  -2   6       72.21       73.29      2.01 o 
   4  -2   6        0.05        1.00      1.38 o 
   5  -2   6        6.71        7.48      2.57 o 
  -5  -1   6       27.49       26.83      2.19 o 
  -4  -1   6       49.34       46.02      1.78 o 
  -3  -1   6      162.70      165.62      1.80 o 
  -2  -1   6       13.02       17.10      0.34 o 
  -1  -1   6      160.01      169.45      3.15 o 
   0  -1   6       17.04       13.22      0.39 o 
   1  -1   6       84.74       92.64      1.53 o 
   2  -1   6        3.45        6.04      0.35 o 
   3  -1   6       69.33       78.09      2.83 o 
   4  -1   6        0.59        0.92      1.18 o 
   5  -1   6       15.28       18.86      2.89 o 
  -5   0   6        5.87        6.33      1.57 o 
  -4   0   6       26.85       26.22      0.95 o 
  -3   0   6       60.17       62.26      1.76 o 
  -2   0   6       75.12       75.67      0.91 o 
  -1   0   6      340.43      380.38      4.05 o 
   0   0   6     1570.85     1746.01     11.87 o 
   1   0   6       33.53       29.78      0.67 o 
   2   0   6       97.88       95.04      1.98 o 
   3   0   6        4.86        3.92      0.46 o 
   4   0   6       38.71       41.26      2.02 o 
   5   0   6        5.07        2.23      2.22 o 
  -5   1   6       10.39       10.06      1.66 o 
  -4   1   6        0.08        0.62      0.54 o 
  -3   1   6        2.14        1.54      0.47 o 
  -2   1   6      189.04      187.34      2.92 o 
  -1   1   6        3.07        5.86      0.49 o 
   0   1   6        2.59        0.62      0.26 o 
   1   1   6       62.38       64.84      1.16 o 
   2   1   6        5.70       10.92      0.77 o 
   3   1   6      185.76      180.44      2.28 o 
   4   1   6       22.73       24.97      1.79 o 
   5   1   6        0.52       -0.71      1.73 o 
  -5   2   6       12.94       13.72      1.73 o 
  -4   2   6       83.58       80.94      4.46 o 
  -3   2   6      214.43      207.82      2.18 o 
  -2   2   6        3.49        2.99      0.80 o 
  -1   2   6       27.85       37.19      0.70 o 
   0   2   6       10.72       12.21      0.47 o 
   1   2   6      123.55      116.98      2.60 o 
   2   2   6      163.01      161.90      3.66 o 
   3   2   6      328.16      331.60      4.14 o 
   4   2   6       86.69       86.97      3.22 o 
   5   2   6       11.45        4.55      4.09 o 
  -4   3   6      125.56      118.47      2.66 o 
  -3   3   6       36.93       33.95      1.09 o 
  -2   3   6       96.87      102.84      1.74 o 
  -1   3   6      184.72      171.74      2.56 o 
   0   3   6      303.90      334.07      2.54 o 
   1   3   6      459.55      481.32      5.35 o 
   2   3   6       40.83       42.96      1.22 o 
   3   3   6       56.71       55.47      1.47 o 
   4   3   6        0.73       -0.87      1.26 o 
  -4   4   6        0.31        0.06      0.52 o 
  -3   4   6      395.80      384.98      7.25 o 
  -2   4   6        1.08        0.57      0.57 o 
  -1   4   6      597.18      574.35      4.19 o 
   0   4   6      334.52      334.11      2.99 o 
   1   4   6        4.28        5.40      0.75 o 
   2   4   6        2.70        1.56      0.68 o 
   3   4   6        7.98        6.20      1.22 o 
   4   4   6        0.18        2.36      1.47 o 
  -4   5   6       43.12       42.13      1.62 o 
  -3   5   6       31.56       34.32      1.53 o 
  -2   5   6       54.77       57.48      1.93 o 
  -1   5   6      297.76      276.78      2.42 o 
   0   5   6       67.86       69.40      1.35 o 
   1   5   6        7.94        6.47      0.80 o 
   2   5   6      241.21      244.11      3.79 o 
   3   5   6       27.62       25.79      1.62 o 
   4   5   6       43.37       40.70      3.34 o 
  -4   6   6       14.52       13.76      1.70 o 
  -3   6   6       25.03       26.01      0.92 o 
  -2   6   6        0.03        0.58      0.71 o 
  -1   6   6       65.02       62.22      1.56 o 
   0   6   6      158.88      155.73      2.39 o 
   1   6   6        0.79        0.40      0.75 o 
   2   6   6       61.78       61.07      1.95 o 
   3   6   6       31.08       33.09      1.95 o 
   4   6   6        0.62        0.12      0.95 o 
  -4   7   6        3.76        1.33      1.39 o 
  -3   7   6       89.15       81.06      1.48 o 
  -2   7   6        0.00        0.31      0.54 o 
  -1   7   6      427.10      418.91      4.07 o 
   0   7   6      371.87      353.37      3.88 o 
   1   7   6      345.10      349.93      4.25 o 
   2   7   6      104.51      103.95      2.21 o 
   3   7   6       50.59       52.38      1.95 o 
   4   7   6        0.62        1.75      1.15 o 
  -3   8   6       17.49       15.62      1.14 o 
  -2   8   6       16.91       17.55      1.10 o 
  -1   8   6        7.88        6.50      1.44 o 
   0   8   6      164.26      158.46      2.52 o 
   1   8   6       56.71       57.19      1.77 o 
   2   8   6        8.82        6.50      1.80 o 
   3   8   6       24.84       28.57      2.11 o 
  -3   9   6       61.11       64.77      2.14 o 
  -2   9   6      225.47      240.04      3.50 o 
  -1   9   6        1.26        1.07      0.80 o 
   0   9   6      342.92      333.45      3.85 o 
   1   9   6      137.10      139.31      2.70 o 
   2   9   6      177.34      179.00      5.04 o 
   3   9   6       11.07        9.27      3.27 o 
  -3  10   6        9.69        8.49      2.85 o 
  -2  10   6       32.24       34.29      1.77 o 
  -1  10   6        8.67        9.42      3.51 o 
   0  10   6        8.22       10.90      1.30 o 
   1  10   6        2.67        4.57      1.42 o 
   2  10   6       18.08       16.70      1.67 o 
   3  10   6        1.74        2.24      1.65 o 
  -2  11   6        1.80        2.25      1.32 o 
  -1  11   6      239.71      254.45      3.54 o 
   0  11   6       23.48       23.58      1.92 o 
   1  11   6      105.06      113.94      2.90 o 
   2  11   6        1.88        1.12      1.25 o 
  -1  12   6       22.28       17.70      5.32 o 
   0  12   6        3.17        0.80      1.31 o 
   1  12   6        7.56        6.11      1.90 o 
   0 -15   7       18.74       19.45      2.18 o 
   1 -15   7        0.83        2.49      1.87 o 
  -2 -14   7        1.09        2.18      1.41 o 
  -1 -14   7        0.58        0.63      1.94 o 
   0 -14   7       50.37       45.36      2.88 o 
   1 -14   7       29.62       33.39      2.41 o 
   2 -14   7        4.10        2.32      1.22 o 
  -2 -13   7        6.82        4.62      1.92 o 
  -1 -13   7       67.92       71.81      5.08 o 
   0 -13   7        0.35        0.47      1.40 o 
   1 -13   7       65.17       66.69      2.64 o 
   2 -13   7        0.15        0.32      1.31 o 
  -3 -12   7      115.18      116.65     15.06 o 
  -2 -12   7       18.58       19.16      2.44 o 
  -1 -12   7       23.70       23.47      1.69 o 
   0 -12   7       46.96       49.40      2.15 o 
   1 -12   7        4.63        4.15      1.50 o 
   2 -12   7        1.91        2.94      1.03 o 
   3 -12   7       38.77       42.58      2.71 o 
  -3 -11   7        2.97        2.32      1.29 o 
  -2 -11   7       19.63       20.55      1.79 o 
  -1 -11   7        0.04        0.59      1.09 o 
   0 -11   7      180.69      186.41      3.70 o 
   1 -11   7       13.51       13.18      1.64 o 
   2 -11   7      192.67      205.64      3.93 o 
   3 -11   7        3.90        3.61      2.10 o 
  -3 -10   7        7.87        7.29      1.18 o 
  -2 -10   7       93.10       96.31      8.45 o 
  -1 -10   7       28.81       29.78      1.96 o 
   0 -10   7      312.71      307.66     13.60 o 
   1 -10   7       21.83       20.34      2.74 o 
   2 -10   7       10.08       11.03      2.00 o 
   3 -10   7       38.13       39.87      3.62 o 
   4 -10   7        5.26        6.23      2.08 o 
  -4  -9   7       11.90       12.16      1.30 o 
  -3  -9   7       19.27       20.57      1.70 o 
  -2  -9   7       13.95       12.05      1.07 o 
  -1  -9   7       33.76       37.49      1.63 o 
   0  -9   7      255.16      253.83      3.54 o 
   1  -9   7      120.93      118.81      2.47 o 
   2  -9   7        2.80        2.88      1.26 o 
   3  -9   7      216.60      217.38      3.97 o 
   4  -9   7       30.33       31.69      2.49 o 
  -4  -8   7        0.06       -0.20      0.88 o 
  -3  -8   7       83.75       87.91      4.32 o 
  -2  -8   7      120.23      118.09      8.35 o 
  -1  -8   7       73.47       70.68      1.84 o 
   0  -8   7      329.85      318.62      8.86 o 
   1  -8   7      431.41      416.99      5.52 o 
   2  -8   7        0.13       -0.27      1.04 o 
   3  -8   7      143.70      144.74      3.52 o 
   4  -8   7        0.18        1.60      1.91 o 
  -4  -7   7       12.89       15.01      1.31 o 
  -3  -7   7        0.01       -0.55      0.72 o 
  -2  -7   7       84.91       77.43      4.50 o 
  -1  -7   7       81.73       77.59      1.50 o 
   0  -7   7      660.57      643.44     15.32 o 
   1  -7   7      108.24      104.97      2.38 o 
   2  -7   7      312.57      304.10      4.62 o 
   3  -7   7       20.99       23.09      2.15 o 
   4  -7   7       12.45       16.11      1.97 o 
  -4  -6   7       28.71       28.58      1.20 o 
  -3  -6   7        2.75        0.94      1.12 o 
  -2  -6   7      179.65      176.93      7.72 o 
  -1  -6   7        0.28        0.63      0.48 o 
   0  -6   7      668.75      691.21     19.37 o 
   1  -6   7       29.16       31.52      1.58 o 
   2  -6   7      145.22      135.81      2.53 o 
   3  -6   7        0.59        0.20      2.23 o 
   4  -6   7       45.17       48.04      2.59 o 
  -4  -5   7        8.57        7.91      0.92 o 
  -3  -5   7      183.03      184.94      3.60 o 
  -2  -5   7        0.16        0.04      0.52 o 
  -1  -5   7      490.24      497.42     13.98 o 
   0  -5   7       29.42       40.69      2.09 o 
   1  -5   7       69.97       57.75      1.89 o 
   2  -5   7      119.06      118.64      3.42 o 
   3  -5   7       51.00       44.20      2.18 o 
   4  -5   7        4.74        5.52      1.59 o 
  -4  -4   7        2.11       -0.05      0.70 o 
  -3  -4   7      112.74      105.35      1.32 o 
  -2  -4   7        0.50        0.88      0.39 o 
  -1  -4   7      428.28      419.07      7.87 o 
   0  -4   7        9.67        6.49      0.88 o 
   1  -4   7      324.30      340.41      6.83 o 
   2  -4   7        5.90        6.11      1.18 o 
   3  -4   7       15.16       12.88      1.37 o 
   4  -4   7       13.25       13.23      2.08 o 
   5  -4   7        3.71        3.84      2.07 o 
  -4  -3   7        2.32        1.31      1.06 o 
  -3  -3   7       27.50       27.30      0.78 o 
  -2  -3   7      165.74      168.36      1.65 o 
  -1  -3   7       47.29       39.71     13.44 o 
   0  -3   7     1514.50     1698.38     21.49 o 
   1  -3   7       98.17       94.20      1.10 o 
   2  -3   7      486.52      467.70      5.26 o 
   3  -3   7        2.05        3.42      1.15 o 
   4  -3   7       39.40       38.68      2.47 o 
   5  -3   7       13.32       10.64      2.75 o 
  -5  -2   7        3.41        3.74      2.62 o 
  -4  -2   7        7.49        6.24      0.96 o 
  -3  -2   7      394.60      395.71      5.51 o 
  -2  -2   7      231.71      204.37      1.62 o 
  -1  -2   7        2.77        2.96      1.07 o 
   0  -2   7     1117.81     1185.31      8.60 o 
   1  -2   7      393.25      414.17      3.63 o 
   2  -2   7      110.93       99.26      1.84 o 
   3  -2   7       15.44       15.62      1.40 o 
   4  -2   7       69.57       71.27      2.42 o 
   5  -2   7        0.04       -0.16      1.90 o 
  -5  -1   7       37.52       38.92      2.66 o 
  -4  -1   7       56.33       53.02      1.11 o 
  -3  -1   7      144.15      142.31      1.55 o 
  -2  -1   7      955.03      979.78     11.70 o 
  -1  -1   7       52.12       63.31      1.99 o 
   0  -1   7      126.70      139.60      1.93 o 
   1  -1   7        0.07        0.83      0.30 o 
   2  -1   7       14.02       15.94      0.45 o 
   3  -1   7       96.00      101.15      2.29 o 
   4  -1   7       18.64       10.85      8.10 o 
   5  -1   7        9.78        0.33      1.94 o 
  -5   0   7        0.37       -1.65      2.46 o 
  -4   0   7        9.52        7.87      0.60 o 
  -3   0   7      177.43      171.24      2.46 o 
  -2   0   7       10.12       11.52      0.27 o 
  -1   0   7      464.39      461.36      5.17 o 
   0   0   7      395.54      406.10      2.77 o 
   1   0   7      281.45      264.06      3.67 o 
   2   0   7        0.37        0.96      0.48 o 
   3   0   7        7.87        5.87      1.94 o 
   4   0   7        3.22        1.28      1.30 o 
   5   0   7        2.75        0.12      2.92 o 
  -5   1   7       84.54       81.34      3.25 o 
  -4   1   7       23.28       20.37      0.83 o 
  -3   1   7      107.09      103.71      1.80 o 
  -2   1   7        0.70        0.51      0.24 o 
  -1   1   7      515.93      528.47      5.15 o 
   0   1   7      180.23      205.75      1.66 o 
   1   1   7      569.90      614.11      4.33 o 
   2   1   7        9.76        9.98      0.97 o 
   3   1   7        0.01        0.09      0.34 o 
   4   1   7       64.26       61.35      2.77 o 
   5   1   7       10.87        5.72      5.50 o 
  -4   2   7       17.42       16.46      0.83 o 
  -3   2   7      103.25      108.10      1.77 o 
  -2   2   7       14.44       13.48      0.54 o 
  -1   2   7       12.85       14.90      0.62 o 
   0   2   7      110.94      112.75      1.24 o 
   1   2   7      105.08      118.63      1.69 o 
   2   2   7      198.38      203.22      2.36 o 
   3   2   7       35.13       33.13      1.19 o 
   4   2   7      134.89      135.54      3.30 o 
  -4   3   7       95.08       87.45      4.60 o 
  -3   3   7       15.05       16.41      1.01 o 
  -2   3   7      586.29      563.46      8.80 o 
  -1   3   7       97.49      101.69      1.28 o 
   0   3   7        0.09        0.45      0.42 o 
   1   3   7        6.41        6.89      0.63 o 
   2   3   7      109.41      110.37      1.75 o 
   3   3   7        4.46        5.58      0.72 o 
   4   3   7      108.45      113.84      3.19 o 
  -4   4   7        2.18       -0.12      1.32 o 
  -3   4   7      363.92      356.12      6.95 o 
  -2   4   7       41.24       48.61      0.95 o 
  -1   4   7      248.65      259.69      2.83 o 
   0   4   7        2.50        3.42      0.56 o 
   1   4   7      319.21      312.02      3.25 o 
   2   4   7       26.58       28.21      1.41 o 
   3   4   7       90.38       94.31      1.99 o 
   4   4   7        2.00        2.50      1.56 o 
  -4   5   7        4.77       -0.29      1.51 o 
  -3   5   7       14.18       10.97      2.31 o 
  -2   5   7      542.37      519.59     12.62 o 
  -1   5   7       66.06       69.10      1.31 o 
   0   5   7      284.07      268.32      3.09 o 
   1   5   7      293.96      284.28      3.05 o 
   2   5   7        3.67        2.71      0.83 o 
   3   5   7        6.51        7.60      1.00 o 
   4   5   7        0.20        1.86      2.48 o 
  -4   6   7        2.00       -0.04      0.97 o 
  -3   6   7        2.42        0.97      0.59 o 
  -2   6   7      187.00      179.60      8.27 o 
  -1   6   7       16.05       15.15      0.95 o 
   0   6   7      508.79      491.76      4.78 o 
   1   6   7        8.90        9.90      1.04 o 
   2   6   7       80.84       83.25      1.76 o 
   3   6   7       16.87       18.01      2.28 o 
   4   6   7       40.16       37.57      3.99 o 
  -4   7   7       50.70       48.73      3.91 o 
  -3   7   7       15.83       16.84      1.21 o 
  -2   7   7      100.99      100.57      1.74 o 
  -1   7   7       18.99       20.03      1.21 o 
   0   7   7       64.95       65.83      1.44 o 
   1   7   7      107.31      106.73      1.90 o 
   2   7   7       15.37       18.05      1.59 o 
   3   7   7       11.29       11.73      1.68 o 
  -3   8   7        7.41        4.86      1.92 o 
  -2   8   7        1.50        2.49      0.76 o 
  -1   8   7       64.25       68.08      1.71 o 
   0   8   7       19.84       20.51      1.17 o 
   1   8   7      707.56      704.86      7.13 o 
   2   8   7       52.97       54.05      2.01 o 
   3   8   7      119.07      123.63      3.27 o 
  -3   9   7        2.50        1.27      0.87 o 
  -2   9   7       24.96       25.74      6.76 o 
  -1   9   7      105.84      108.32      3.23 o 
   0   9   7       14.28       15.93      1.81 o 
   1   9   7      106.29      104.53      2.19 o 
   2   9   7       48.19       47.09      2.00 o 
   3   9   7        6.38        2.23      1.34 o 
  -2  10   7      138.55      158.04      3.03 o 
  -1  10   7       22.78       25.63      1.58 o 
   0  10   7       24.96       28.00      2.39 o 
   1  10   7       56.43       55.01      1.88 o 
   2  10   7        0.73        0.58      1.10 o 
  -2  11   7       12.20        7.43      2.63 o 
  -1  11   7       21.55       22.72      1.47 o 
   0  11   7        0.07       -0.21      1.04 o 
   1  11   7       13.76       15.72      1.59 o 
   2  11   7        5.34        5.20      2.33 o 
  -1  12   7       26.12       28.00      1.99 o 
   0  12   7       67.50       75.20      3.44 o 
   0 -15   8        2.45        3.12      2.10 o 
  -1 -14   8        0.06        0.35      1.62 o 
   0 -14   8       37.62       32.54      3.53 o 
   1 -14   8        8.59        8.02      1.91 o 
   2 -14   8       63.06       68.87      4.10 o 
  -2 -13   8       47.47       45.70      3.62 o 
  -1 -13   8        0.18        0.73      1.12 o 
   0 -13   8       27.87       25.52      2.25 o 
   1 -13   8       42.23       39.13      2.23 o 
   2 -13   8       55.77       55.44      1.93 o 
  -3 -12   8       68.28       71.15      6.90 o 
  -2 -12   8       17.91       22.97      2.41 o 
  -1 -12   8       22.05       25.26      2.57 o 
   0 -12   8        0.01       -0.16      1.02 o 
   1 -12   8       94.14      105.16      2.83 o 
   2 -12   8        5.15        4.23      2.09 o 
   3 -12   8       60.41       65.37      3.52 o 
  -3 -11   8       35.09       36.62      2.44 o 
  -2 -11   8       25.67       27.51      1.99 o 
  -1 -11   8      110.87      111.10      2.96 o 
   0 -11   8        7.32        7.06      1.31 o 
   1 -11   8       95.23       98.21      2.57 o 
   2 -11   8        2.77        4.33      1.51 o 
   3 -11   8        4.55        4.40      2.89 o 
  -3 -10   8        6.63        6.72      1.09 o 
  -2 -10   8       21.03       18.65      1.89 o 
  -1 -10   8       39.22       42.70      1.52 o 
   0 -10   8       44.28       46.79      5.85 o 
   1 -10   8       52.46       58.16      2.00 o 
   2 -10   8       55.35       56.61      2.52 o 
   3 -10   8        2.58        3.68      1.64 o 
  -4  -9   8       50.07       46.67      1.69 o 
  -3  -9   8        0.93       -0.05      0.73 o 
  -2  -9   8       90.73       92.45      7.13 o 
  -1  -9   8       13.80       16.10      1.31 o 
   0  -9   8        6.03        4.84      1.63 o 
   1  -9   8        9.48       10.61      1.96 o 
   2  -9   8       50.74       50.35      1.96 o 
   3  -9   8       12.19       10.03      3.23 o 
   4  -9   8       21.08       21.53      6.92 o 
  -4  -8   8       13.65       14.45      1.13 o 
  -3  -8   8        1.04        2.04      0.84 o 
  -2  -8   8        0.26        0.56      0.73 o 
  -1  -8   8       30.90       31.43      1.15 o 
   0  -8   8       31.45       26.38      1.73 o 
   1  -8   8      547.38      573.45     10.35 o 
   2  -8   8       24.18       24.61      1.90 o 
   3  -8   8       66.78       65.95      3.19 o 
   4  -8   8       59.64       62.75      2.90 o 
  -4  -7   8        0.01       -0.03      0.60 o 
  -3  -7   8       23.53       24.60      1.55 o 
  -2  -7   8        3.81        5.29      0.77 o 
  -1  -7   8      600.30      599.96      8.46 o 
   0  -7   8       10.27        5.08      5.02 o 
   1  -7   8      638.23      617.95      6.80 o 
   2  -7   8       27.85       27.35      1.85 o 
   3  -7   8       12.80       11.85      7.49 o 
   4  -7   8        3.93        3.08      2.06 o 
  -4  -6   8       12.06       12.52      0.90 o 
  -3  -6   8       17.04       19.52      0.90 o 
  -2  -6   8       20.73       18.85      0.87 o 
  -1  -6   8       23.96       23.09      0.78 o 
   0  -6   8       18.63       17.24      1.68 o 
   1  -6   8      102.08       99.64      2.57 o 
   2  -6   8       42.53       41.27      1.09 o 
   3  -6   8       35.21       35.20      1.86 o 
   4  -6   8       41.41       42.74      2.36 o 
  -4  -5   8        9.01       10.18      1.11 o 
  -3  -5   8        6.80        5.94      0.62 o 
  -2  -5   8      144.91      137.79      5.39 o 
  -1  -5   8       29.64       28.02      0.78 o 
   0  -5   8      205.57      193.91      3.64 o 
   1  -5   8      114.30      112.80      1.47 o 
   2  -5   8      221.33      213.30      4.94 o 
   3  -5   8       26.67       26.57      1.65 o 
   4  -5   8        4.82        5.40      1.63 o 
  -4  -4   8       58.38       41.09      1.14 o 
  -3  -4   8       30.53       32.04      0.78 o 
  -2  -4   8      215.58      216.34      4.69 o 
  -1  -4   8       62.81       63.10      1.10 o 
   0  -4   8       83.17       80.63      1.86 o 
   1  -4   8      168.73      184.38      2.07 o 
   2  -4   8        5.93        6.57      0.36 o 
   3  -4   8        1.28        1.57      1.07 o 
   4  -4   8        1.22        1.58      1.70 o 
  -3  -3   8        2.24        1.32      0.67 o 
  -2  -3   8        0.86        0.35      0.20 o 
  -1  -3   8      213.07       48.27     88.20 o 
   0  -3   8       77.43       82.10      1.01 o 
   1  -3   8      594.95      570.04      4.52 o 
   2  -3   8        0.00        0.20      0.33 o 
   3  -3   8       43.37       45.00      2.13 o 
   4  -3   8        0.40       -0.04      1.01 o 
  -3  -2   8        1.48        1.69      0.37 o 
  -2  -2   8      162.07      156.61      3.66 o 
  -1  -2   8      188.30      194.99      3.72 o 
   0  -2   8      107.51      110.40      1.20 o 
   1  -2   8      493.49      505.54      4.27 o 
   2  -2   8        1.23        1.91      0.83 o 
   3  -2   8       27.93       29.42      2.58 o 
   4  -2   8       38.50       38.52      2.10 o 
  -4  -1   8       45.13       46.53      3.98 o 
  -3  -1   8       63.95       62.55      1.49 o 
  -2  -1   8      936.34      966.92     14.36 o 
  -1  -1   8       25.50       34.30      1.75 o 
   0  -1   8       87.43       70.02      0.78 o 
   1  -1   8       43.39       44.84      0.78 o 
   2  -1   8       10.06       10.17      1.74 o 
   3  -1   8        0.05       -0.12      0.84 o 
   4  -1   8        8.63        9.70      1.97 o 
  -4   0   8      150.51      179.42      4.79 o 
  -3   0   8        6.21        6.00      0.77 o 
  -2   0   8      312.43      315.19      5.74 o 
  -1   0   8       71.51       76.30      1.89 o 
   0   0   8       77.14       85.37      1.80 o 
   1   0   8      128.65      124.60      1.25 o 
   2   0   8        0.19        0.42      0.40 o 
   3   0   8        4.59        3.49      0.39 o 
   4   0   8        0.85        0.93      1.53 o 
  -4   1   8       70.89       79.40      4.62 o 
  -3   1   8        0.03        0.32      0.34 o 
  -2   1   8        0.64        0.39      0.30 o 
  -1   1   8      452.24      461.89      5.67 o 
   0   1   8        3.61        2.99      0.90 o 
   1   1   8      461.18      463.12      3.38 o 
   2   1   8        2.21        3.01      0.55 o 
   3   1   8        4.48        4.18      0.48 o 
   4   1   8       14.32       15.69      1.80 o 
  -4   2   8        5.95        5.66      1.88 o 
  -3   2   8      216.88      213.60      4.16 o 
  -2   2   8        7.63        6.81      0.31 o 
  -1   2   8       78.07       67.46      1.38 o 
   0   2   8      101.29       98.71      1.48 o 
   1   2   8       34.42       42.93      1.01 o 
   2   2   8        2.03        2.79      0.63 o 
   3   2   8        0.93        1.17      0.73 o 
   4   2   8       55.60       53.67      2.47 o 
  -4   3   8      103.28      103.10      5.08 o 
  -3   3   8       83.47       78.35      1.40 o 
  -2   3   8      328.56      310.89      4.71 o 
  -1   3   8      368.17      370.04      3.22 o 
   0   3   8       72.37       69.38      0.97 o 
   1   3   8      110.07      107.17      1.66 o 
   2   3   8      259.27      266.63      2.89 o 
   3   3   8        0.00        0.50      0.58 o 
   4   3   8       40.78       40.01      2.40 o 
  -4   4   8       10.45       15.03      2.32 o 
  -3   4   8        1.31        0.93      0.48 o 
  -2   4   8      144.76      125.19      1.70 o 
  -1   4   8      132.10      123.55      2.17 o 
   0   4   8      296.02      299.32      3.01 o 
   1   4   8       40.01       41.67      1.24 o 
   2   4   8        6.00        5.21      0.90 o 
   3   4   8        3.73        3.57      0.86 o 
   4   4   8        0.02        0.45      2.00 o 
  -4   5   8        0.01        0.01      1.24 o 
  -3   5   8       44.98       44.34      1.62 o 
  -2   5   8       42.75       36.40      1.03 o 
  -1   5   8      220.22      228.28      3.44 o 
   0   5   8       71.48       65.30      1.41 o 
   1   5   8      151.25      153.89      2.22 o 
   2   5   8        5.67        3.91      1.02 o 
   3   5   8       19.86       21.41      1.63 o 
   4   5   8        0.08       -0.39      1.63 o 
  -4   6   8       11.71        9.05      7.16 o 
  -3   6   8       32.80       33.51      1.38 o 
  -2   6   8       28.49       30.66      1.43 o 
  -1   6   8       85.97       79.91      1.35 o 
   0   6   8       15.23       18.20      1.17 o 
   1   6   8        6.38        5.28      0.99 o 
   2   6   8       38.90       40.75      1.57 o 
   3   6   8        7.69        9.55      1.28 o 
   4   6   8        0.90        0.45      1.49 o 
  -3   7   8       20.31       19.64      1.06 o 
  -2   7   8       89.57       90.07      1.52 o 
  -1   7   8        0.05        0.26      0.65 o 
   0   7   8      109.91      106.56      1.96 o 
   1   7   8        1.45        1.81      0.98 o 
   2   7   8      130.88      127.70      2.47 o 
   3   7   8        3.67        3.81      1.22 o 
  -3   8   8       26.97       26.24      1.05 o 
  -2   8   8       15.83       15.96      1.08 o 
  -1   8   8        3.03        2.49      1.00 o 
   0   8   8        3.93        2.57      1.00 o 
   1   8   8      130.68      123.87      2.23 o 
   2   8   8        1.04        0.96      0.99 o 
   3   8   8        3.68        2.08      1.21 o 
  -3   9   8       12.94       11.36      4.08 o 
  -2   9   8       38.73       38.90      1.37 o 
  -1   9   8      132.73      144.10      2.28 o 
   0   9   8        4.90        3.84      1.62 o 
   1   9   8       75.38       75.49      2.58 o 
   2   9   8      114.24      112.50      2.75 o 
  -2  10   8       31.18       33.61      1.56 o 
  -1  10   8        6.97        1.20      1.46 o 
   0  10   8       39.05       41.58      1.64 o 
   1  10   8        4.41        3.25      1.55 o 
   2  10   8       19.36       21.38      1.69 o 
  -1  11   8        9.68        6.95      4.55 o 
   0  11   8       27.34       28.90      1.99 o 
   1  11   8        3.47        1.11      1.17 o 
  -1 -14   9       19.44       20.30      2.19 o 
   0 -14   9       40.62       41.39      6.63 o 
   1 -14   9       41.31       36.06      4.04 o 
  -2 -13   9       51.63       49.62      7.83 o 
  -1 -13   9        4.49        5.81      1.41 o 
   0 -13   9       80.72       84.14      3.05 o 
   1 -13   9        1.96        0.77      1.60 o 
   2 -13   9       78.72       81.58      3.46 o 
  -3 -12   9       16.33       18.10      1.59 o 
  -2 -12   9      162.72      160.21      7.68 o 
  -1 -12   9        0.28       -0.25      1.52 o 
   0 -12   9       30.34       29.22      1.79 o 
   1 -12   9        2.04        0.03      1.40 o 
   2 -12   9        0.92        2.20      1.80 o 
   3 -12   9       12.68       11.77      2.14 o 
  -3 -11   9        4.33        3.40      1.05 o 
  -2 -11   9      116.68      125.26      5.50 o 
  -1 -11   9       10.08       10.99      1.22 o 
   0 -11   9       20.55       22.91      1.52 o 
   1 -11   9      139.86      147.28      3.03 o 
   2 -11   9       29.41       36.39      3.27 o 
   3 -11   9       96.74       98.38      3.15 o 
  -3 -10   9       54.15       50.47      3.91 o 
  -2 -10   9        0.80        0.79      0.89 o 
  -1 -10   9       95.71       91.01      2.25 o 
   0 -10   9        9.35       10.38      1.19 o 
   1 -10   9      182.36      178.85      4.13 o 
   2 -10   9        4.44        3.75      1.37 o 
   3 -10   9        4.25        4.32      1.68 o 
  -3  -9   9       22.46       22.22      3.54 o 
  -2  -9   9       16.37       15.51      1.25 o 
  -1  -9   9       49.09       51.07      1.41 o 
   0  -9   9       27.07       21.90      2.19 o 
   1  -9   9        7.30        7.32      1.43 o 
   2  -9   9       11.55       13.39      1.85 o 
   3  -9   9       19.65       22.45      2.04 o 
   4  -9   9       62.78       61.63      3.55 o 
  -3  -8   9       25.81       23.58      2.45 o 
  -2  -8   9       97.38       96.00      4.26 o 
  -1  -8   9        0.93        1.54      0.78 o 
   0  -8   9      116.66      102.44      2.48 o 
   1  -8   9      189.53      180.61      3.23 o 
   2  -8   9      215.48      211.24      3.47 o 
   3  -8   9        0.00        0.81      1.52 o 
   4  -8   9       63.24       68.05      3.01 o 
  -3  -7   9        0.01       -0.28      0.56 o 
  -2  -7   9       66.71       74.26      1.43 o 
  -1  -7   9      131.46      127.30      3.22 o 
   0  -7   9       85.11       90.87      3.51 o 
   1  -7   9      248.84      243.11      3.36 o 
   2  -7   9      200.12      207.74      8.82 o 
   3  -7   9        6.68        2.42      3.02 o 
   4  -7   9       20.92       19.40      2.14 o 
  -3  -6   9      106.68      106.58      4.07 o 
  -2  -6   9        0.00        0.11      0.38 o 
  -1  -6   9      119.20      111.19      4.34 o 
   0  -6   9      191.62      179.35      5.18 o 
   1  -6   9      431.37      399.59      5.45 o 
   2  -6   9      104.04       91.84      4.32 o 
   3  -6   9      135.95      136.60      3.44 o 
   4  -6   9        0.15        0.14      1.26 o 
  -3  -5   9       38.18       36.18      1.15 o 
  -2  -5   9       17.28       12.85      0.53 o 
  -1  -5   9       78.93       76.44      1.75 o 
   0  -5   9       33.16       39.41      1.33 o 
   1  -5   9      158.98      162.28      3.54 o 
   2  -5   9       29.92       26.39      0.72 o 
   3  -5   9       55.35       60.16      2.45 o 
   4  -5   9        3.41        0.54      1.61 o 
  -3  -4   9       33.67       31.92      0.68 o 
  -2  -4   9      364.71      348.00      3.51 o 
  -1  -4   9       83.41       54.71     18.40 o 
   0  -4   9      746.50      727.75     21.34 o 
   1  -4   9        5.86        5.45      0.68 o 
   2  -4   9       76.38       69.67      1.74 o 
   3  -4   9       55.36       59.57      2.91 o 
   4  -4   9       12.88        0.06      2.50 o 
  -3  -3   9        7.89        8.40      0.41 o 
  -2  -3   9      226.88      222.67      4.71 o 
  -1  -3   9        0.06        0.02      0.12 o 
   0  -3   9      164.34      155.66      1.52 o 
   1  -3   9       76.02       75.96      1.25 o 
   2  -3   9      207.60      210.52      2.24 o 
   3  -3   9       63.84       64.01      2.07 o 
   4  -3   9        8.19        8.47      2.52 o 
  -3  -2   9       22.09       16.87      2.45 o 
  -2  -2   9       78.37       77.63      2.78 o 
  -1  -2   9      188.24      175.95      3.64 o 
   0  -2   9      224.02      214.87      2.04 o 
   1  -2   9      992.79     1000.16     12.28 o 
   2  -2   9      271.57      264.69      3.84 o 
   3  -2   9      134.02      144.73      6.11 o 
   4  -2   9        3.02        1.68      1.40 o 
  -4  -1   9       20.25       19.33      2.36 o 
  -3  -1   9      132.63      139.79      3.85 o 
  -2  -1   9      184.01      181.29      5.38 o 
  -1  -1   9     1329.71     1286.30     18.12 o 
   0  -1   9        0.03        0.07      0.20 o 
   1  -1   9      424.26      422.37      3.37 o 
   2  -1   9       10.64       11.62      0.73 o 
   3  -1   9       19.16       22.52      1.54 o 
   4  -1   9        6.67        7.52      1.63 o 
  -4   0   9       18.05       22.62      3.93 o 
  -3   0   9      130.37      132.15      5.16 o 
  -2   0   9      291.93      296.15      5.78 o 
  -1   0   9      508.73      515.44      5.71 o 
   0   0   9      268.65      281.33      2.75 o 
   1   0   9        2.88        3.32      0.43 o 
   2   0   9       53.12       51.86      1.00 o 
   3   0   9       29.49       32.54      1.70 o 
   4   0   9       27.03       33.89      2.14 o 
  -4   1   9       95.11      108.31      3.73 o 
  -3   1   9       20.39       14.32      0.63 o 
  -2   1   9      379.83      378.22     11.02 o 
  -1   1   9       11.29       11.37      0.61 o 
   0   1   9      608.85      578.64      6.31 o 
   1   1   9        1.20        1.81      0.47 o 
   2   1   9      394.22      409.36      3.95 o 
   3   1   9       21.88       20.80      2.02 o 
   4   1   9        5.52        7.83      1.66 o 
  -4   2   9       17.68       18.41      2.38 o 
  -3   2   9      152.69      141.41     13.44 o 
  -2   2   9        0.74        0.20      0.21 o 
  -1   2   9       34.54       32.00      0.67 o 
   0   2   9      327.00      322.30      3.25 o 
   1   2   9       60.33       57.67      1.19 o 
   2   2   9       21.90       23.67      1.23 o 
   3   2   9       40.67       43.00      2.61 o 
   4   2   9        3.63        2.07      1.50 o 
  -4   3   9        2.02        0.15      2.50 o 
  -3   3   9      115.68      119.22      3.51 o 
  -2   3   9       30.35       31.56      0.97 o 
  -1   3   9      527.00      506.36      6.53 o 
   0   3   9        1.51        1.51      0.45 o 
   1   3   9      101.97       99.06      1.80 o 
   2   3   9       38.83       42.39      1.16 o 
   3   3   9       94.18       98.04      2.37 o 
   4   3   9        5.24        4.80      2.78 o 
  -4   4   9        3.30       -0.02      1.39 o 
  -3   4   9      120.94      123.26      8.18 o 
  -2   4   9      268.95      253.99      5.75 o 
  -1   4   9      200.62      188.31      1.78 o 
   0   4   9      399.92      322.50    107.07 o 
   1   4   9        7.04        8.42      1.11 o 
   2   4   9      136.40      140.24      2.23 o 
   3   4   9       38.06       39.00      1.58 o 
   4   4   9       16.14       17.80      2.13 o 
  -4   5   9      158.33      195.93      5.92 o 
  -3   5   9        2.46        2.32      1.92 o 
  -2   5   9      228.53      218.91      5.71 o 
  -1   5   9      113.66      102.16      1.31 o 
   0   5   9      129.59      127.17      2.74 o 
   1   5   9       54.85       59.61      1.95 o 
   2   5   9      217.69      221.86      2.87 o 
   3   5   9        0.30       -0.18      0.72 o 
   4   5   9       10.83       11.49      2.18 o 
  -3   6   9        5.74        0.11      1.34 o 
  -2   6   9       24.23       24.28      1.06 o 
  -1   6   9        0.07        0.35      0.64 o 
   0   6   9       65.86       68.50      1.48 o 
   1   6   9      132.79      139.33      2.10 o 
   2   6   9       19.04       19.60      1.36 o 
   3   6   9       30.44       31.93      2.00 o 
  -3   7   9       53.06       48.28      2.77 o 
  -2   7   9        9.97       12.81      0.94 o 
  -1   7   9      326.77      335.17      3.70 o 
   0   7   9       14.00       13.91      1.13 o 
   1   7   9       39.73       42.07      1.58 o 
   2   7   9        0.04        0.20      0.78 o 
   3   7   9       11.63       14.38      1.50 o 
  -3   8   9       81.69       85.89      5.14 o 
  -2   8   9       23.26       22.63      1.33 o 
  -1   8   9       48.07       47.69      1.31 o 
   0   8   9       25.26       25.81      1.38 o 
   1   8   9        2.47        0.83      0.86 o 
   2   8   9       77.06       82.08      2.11 o 
   3   8   9       23.09       23.86      1.79 o 
  -2   9   9        3.20        2.42      0.94 o 
  -1   9   9        0.77        0.67      0.97 o 
   0   9   9       94.45      100.27      2.29 o 
   1   9   9        0.49        1.15      1.00 o 
   2   9   9      186.48      189.41      5.43 o 
  -2  10   9       16.63       16.26      1.40 o 
  -1  10   9       58.36       59.90      2.75 o 
   0  10   9       83.58       93.73      2.44 o 
   1  10   9       18.62       17.98      1.52 o 
   0  11   9        0.97        0.85      1.02 o 
  -1 -14  10        7.37        3.35      3.56 o 
   0 -14  10       70.39       73.66      7.54 o 
   1 -14  10       17.86       16.91      2.31 o 
  -2 -13  10        8.89        8.41      5.75 o 
  -1 -13  10       11.76        8.80      5.85 o 
   0 -13  10        0.74        0.56      1.06 o 
   1 -13  10        2.32        1.31      1.65 o 
   2 -13  10       18.09       15.17      3.36 o 
  -2 -12  10       40.49       42.61      8.17 o 
  -1 -12  10      143.37      155.74     10.84 o 
   0 -12  10        5.47        2.98      3.40 o 
   1 -12  10       79.96       84.13      2.92 o 
   2 -12  10        9.75       10.78      1.87 o 
  -3 -11  10       12.52       13.32      2.63 o 
  -2 -11  10      158.74      160.14     14.37 o 
  -1 -11  10       49.14       52.20      2.63 o 
   0 -11  10       58.05       56.28      1.85 o 
   1 -11  10        9.51       10.78      3.03 o 
   2 -11  10       19.68       18.61      1.87 o 
   3 -11  10        0.27        0.61      1.36 o 
  -3 -10  10        0.03        0.20      0.77 o 
  -2 -10  10        6.49        6.39      0.91 o 
  -1 -10  10       25.50       26.57      2.57 o 
   0 -10  10       73.56       76.68      3.94 o 
   1 -10  10        0.51        0.39      1.10 o 
   2 -10  10      139.85      151.94      3.66 o 
   3 -10  10        1.00        0.67      1.45 o 
  -3  -9  10       30.31       28.53      1.30 o 
  -2  -9  10       34.91       32.43      2.17 o 
  -1  -9  10      117.76      108.46      2.98 o 
   0  -9  10       81.95       82.45      3.53 o 
   1  -9  10       17.94       15.53      1.60 o 
   2  -9  10       15.20       15.79      1.59 o 
   3  -9  10       16.41       17.43      2.00 o 
  -3  -8  10       81.10       80.02      3.49 o 
  -2  -8  10        0.02        0.31      0.47 o 
  -1  -8  10       25.27       31.16      1.26 o 
   0  -8  10        0.39        0.41      0.75 o 
   1  -8  10       71.52       58.33      1.97 o 
   2  -8  10       11.59       10.83      0.88 o 
   3  -8  10       16.45       19.03      3.05 o 
   4  -8  10        0.11        0.39      1.85 o 
  -3  -7  10       27.98       24.77      1.99 o 
  -2  -7  10        8.87       11.65      0.72 o 
  -1  -7  10       17.32       21.49      0.79 o 
   0  -7  10       92.48       89.28      1.84 o 
   1  -7  10       25.42       17.13      0.88 o 
   2  -7  10      354.63      317.86     17.32 o 
   3  -7  10       78.01       77.66      2.50 o 
   4  -7  10       20.29       20.91      2.21 o 
  -3  -6  10        2.79        2.21      0.47 o 
  -2  -6  10        0.05        0.25      0.43 o 
  -1  -6  10       18.11       26.52      0.77 o 
   0  -6  10      246.03      247.35      4.15 o 
   1  -6  10        1.06        0.65      0.60 o 
   2  -6  10      141.48      140.80      4.29 o 
   3  -6  10        4.85        3.56      3.13 o 
   4  -6  10        1.53        1.72      1.70 o 
  -3  -5  10        4.51        0.32      0.71 o 
  -2  -5  10      148.75      113.11     46.31 o 
  -1  -5  10       77.80       68.87      0.93 o 
   0  -5  10       11.53       11.56      0.73 o 
   1  -5  10        0.94        0.66      0.49 o 
   2  -5  10      148.33      133.98      1.76 o 
   3  -5  10        0.18        0.15      1.18 o 
   4  -5  10       70.80       76.92      2.83 o 
  -3  -4  10       27.20       25.27      2.33 o 
  -2  -4  10       86.46       87.62      3.04 o 
  -1  -4  10       26.33       21.79      0.49 o 
   0  -4  10       17.24       16.10      0.74 o 
   1  -4  10       34.74       33.05      0.96 o 
   2  -4  10       20.44       20.20      1.32 o 
   3  -4  10       45.90       50.08      2.76 o 
   4  -4  10        1.39        2.30      1.88 o 
  -3  -3  10       42.60       38.02      2.57 o 
  -2  -3  10       66.73       62.98      2.67 o 
  -1  -3  10      509.23      496.34      8.00 o 
   0  -3  10       22.75       19.51      0.58 o 
   1  -3  10      262.35      239.76      2.53 o 
   2  -3  10       49.69       50.07      0.92 o 
   3  -3  10       14.72       14.43      1.48 o 
   4  -3  10        3.66        6.39      1.94 o 
  -3  -2  10        1.54        0.05      1.20 o 
  -2  -2  10        9.03       10.36      1.81 o 
  -1  -2  10       37.85       38.44      2.04 o 
   0  -2  10      103.98      100.05      1.12 o 
   1  -2  10      109.95      110.30      1.37 o 
   2  -2  10      149.59      143.14      3.99 o 
   3  -2  10       12.12       14.62      2.14 o 
   4  -2  10       25.98       26.69      2.08 o 
  -4  -1  10       12.41       11.17      3.64 o 
  -3  -1  10        0.02        0.10      2.11 o 
  -2  -1  10        1.33        2.41      1.50 o 
  -1  -1  10      154.09      161.21      3.76 o 
   0  -1  10      103.21       94.39      1.22 o 
   1  -1  10      182.53      173.99      2.29 o 
   2  -1  10      448.94      451.38     12.37 o 
   3  -1  10       54.08       56.51      3.67 o 
   4  -1  10       36.62       37.52      2.22 o 
  -4   0  10        0.04       -0.08      1.42 o 
  -3   0  10      109.98      121.81      3.95 o 
  -2   0  10        2.37        1.65      1.61 o 
  -1   0  10      434.71      445.78      5.68 o 
   0   0  10      160.38      149.62      1.87 o 
   1   0  10      139.35      133.76      1.52 o 
   2   0  10        0.15       -0.18      0.64 o 
   3   0  10       35.06       37.41      2.40 o 
   4   0  10        3.29        4.06      1.58 o 
  -4   1  10        0.34        1.31      1.76 o 
  -3   1  10       22.18       25.30      2.53 o 
  -2   1  10      148.85      142.63      3.18 o 
  -1   1  10      232.32      204.96      5.38 o 
   0   1  10       94.26       86.11      0.98 o 
   1   1  10       69.91       66.47      1.14 o 
   2   1  10        2.04        1.69      0.72 o 
   3   1  10        5.93        4.45      0.77 o 
   4   1  10       33.29       30.59      2.53 o 
  -4   2  10        4.11        4.51      3.47 o 
  -3   2  10        0.03        1.37      1.72 o 
  -2   2  10       33.64       31.56      1.98 o 
  -1   2  10        8.80       10.01      0.45 o 
   0   2  10      131.24      119.70      2.91 o 
   1   2  10      103.75       99.75      1.45 o 
   2   2  10       52.42       51.26      1.27 o 
   3   2  10       33.60       36.07      1.57 o 
   4   2  10       38.07       35.75     14.13 o 
  -4   3  10       28.87       33.88      3.10 o 
  -3   3  10        2.22        3.64      1.32 o 
  -2   3  10       83.64       75.43      4.26 o 
  -1   3  10        5.15        3.57      0.52 o 
   0   3  10        1.94        1.86      0.71 o 
   1   3  10      165.13      156.33      3.11 o 
   2   3  10        0.92        0.87      0.67 o 
   3   3  10        0.60        0.23      0.88 o 
   4   3  10        0.08        0.69      1.49 o 
  -4   4  10        3.02        0.32      1.86 o 
  -3   4  10       15.95       16.58      3.24 o 
  -2   4  10        2.06        2.12      0.31 o 
  -1   4  10      123.62      110.47      2.18 o 
   0   4  10       42.13       37.66      7.77 o 
   1   4  10      173.13      176.66      2.56 o 
   2   4  10        0.07        0.43      0.80 o 
   3   4  10       80.66       81.93      2.22 o 
   4   4  10       13.36       12.73      2.09 o 
  -3   5  10       14.21       15.76      2.23 o 
  -2   5  10       31.59       31.66      1.31 o 
  -1   5  10      227.15      213.49      5.88 o 
   0   5  10       86.54       81.00      1.41 o 
   1   5  10       55.56       56.63      1.66 o 
   2   5  10        1.03        0.82      0.99 o 
   3   5  10        9.37        8.80      1.32 o 
  -3   6  10       61.20       71.48      7.46 o 
  -2   6  10        7.35        5.72      0.85 o 
  -1   6  10       47.31       43.28      1.33 o 
   0   6  10        0.53       -0.06      0.73 o 
   1   6  10       16.85       16.55      1.09 o 
   2   6  10       28.08       28.58      1.54 o 
   3   6  10       28.00       29.89      1.79 o 
  -3   7  10       19.39       19.48      2.42 o 
  -2   7  10       23.62       20.83      1.12 o 
  -1   7  10        1.32        1.17      0.63 o 
   0   7  10        2.67        2.07      0.94 o 
   1   7  10        8.94       -0.05      0.68 o 
   2   7  10        7.90       -0.14      0.87 o 
   3   7  10        0.01        0.12      1.01 o 
  -2   8  10       18.88       18.54      1.72 o 
  -1   8  10       10.04        8.46      2.79 o 
   0   8  10       50.72       57.22      1.74 o 
   1   8  10       27.00       27.32      1.41 o 
   2   8  10        0.73       -0.14      0.93 o 
  -2   9  10       45.81       41.78      4.62 o 
  -1   9  10       13.49       10.63      3.84 o 
   0   9  10        0.43        0.78      1.24 o 
   1   9  10       17.84       17.64      5.01 o 
   2   9  10       17.22       11.48      4.89 o 
  -1  10  10        5.58        4.11      1.50 o 
   0  10  10       37.35       40.38      1.95 o 
   1  10  10       15.38       16.60      5.43 o 
  -1 -14  11        8.87        5.04      4.29 o 
   0 -14  11       11.90        3.93      2.46 o 
   1 -14  11       22.67       28.02      2.19 o 
  -2 -13  11        9.56        4.72      4.27 o 
  -1 -13  11        0.35       -0.72      1.22 o 
   0 -13  11       58.00       61.79      6.11 o 
   1 -13  11        0.36       -0.10      1.04 o 
   2 -13  11       46.71       53.26      2.62 o 
  -2 -12  11        3.27        1.83      1.76 o 
  -1 -12  11      209.02      223.34      9.61 o 
   0 -12  11        0.01        0.67      1.20 o 
   1 -12  11       43.66       46.87      4.17 o 
   2 -12  11        1.82        5.15      2.07 o 
  -2 -11  11        8.20        5.21      3.62 o 
  -1 -11  11      173.57      189.54      6.99 o 
   0 -11  11        8.51        2.93      3.67 o 
   1 -11  11       45.81       48.42      3.00 o 
   2 -11  11        1.91        2.42      2.19 o 
   3 -11  11       25.72       31.00      2.41 o 
  -2 -10  11       32.12       30.66      2.30 o 
  -1 -10  11      148.86      156.87      3.90 o 
   0 -10  11       87.28       75.13      5.72 o 
   1 -10  11       11.97       14.39      1.37 o 
   2 -10  11      154.20      146.20     10.49 o 
   3 -10  11        0.09        0.78      1.47 o 
  -3  -9  11        5.19        3.48      2.37 o 
  -2  -9  11       50.67       49.00      3.52 o 
  -1  -9  11       89.66       89.03      3.23 o 
   0  -9  11       19.39       24.12      1.18 o 
   1  -9  11        2.44        1.81      1.90 o 
   2  -9  11       12.68       15.01      1.49 o 
   3  -9  11        3.74        2.04      1.79 o 
  -3  -8  11      115.86      114.50      4.40 o 
  -2  -8  11       96.75       93.12      4.14 o 
  -1  -8  11       31.64       32.68      2.18 o 
   0  -8  11      119.71      109.99      5.25 o 
   1  -8  11        1.78        1.44      0.68 o 
   2  -8  11        1.97        2.68      0.75 o 
   3  -8  11       56.69       59.15      2.85 o 
   4  -8  11        0.14       -0.11      1.36 o 
  -3  -7  11        0.72        2.07      3.28 o 
  -2  -7  11        5.31        3.77      0.57 o 
  -1  -7  11       74.87       79.47      1.83 o 
   0  -7  11      165.84      148.42      3.00 o 
   1  -7  11       81.78       81.35      1.95 o 
   2  -7  11      373.62      347.33     14.60 o 
   3  -7  11       51.50       59.97      2.35 o 
   4  -7  11        1.58        1.10      1.61 o 
  -3  -6  11      178.71      177.69      5.04 o 
  -2  -6  11       92.69       63.63     21.11 o 
  -1  -6  11      131.18      148.95      1.64 o 
   0  -6  11      125.89      120.15      1.84 o 
   1  -6  11       83.38       76.72      1.24 o 
   2  -6  11       37.17       38.13      2.18 o 
   3  -6  11      122.38      119.26      2.95 o 
   4  -6  11        0.72        0.65      1.51 o 
  -3  -5  11       74.72       67.92      3.26 o 
  -2  -5  11       41.36       43.28      3.98 o 
  -1  -5  11      300.84      276.31      2.35 o 
   0  -5  11        2.30        0.94      0.46 o 
   1  -5  11       13.43       11.89      0.67 o 
   2  -5  11      147.19      135.51      3.09 o 
   3  -5  11        9.03        6.06      4.31 o 
   4  -5  11       19.15       22.65      3.35 o 
  -3  -4  11        3.08        3.84      3.08 o 
  -2  -4  11      159.14      157.13      4.18 o 
  -1  -4  11        5.99        4.11      0.22 o 
   0  -4  11      386.29      363.08      3.29 o 
   1  -4  11      101.19       95.20      1.53 o 
   2  -4  11       15.44       14.98      0.65 o 
   3  -4  11        0.69       -0.55      1.03 o 
  -3  -3  11       30.88       31.48      4.07 o 
  -2  -3  11       25.13       29.57      2.30 o 
  -1  -3  11      597.09      585.08      9.43 o 
   0  -3  11      350.09      324.55      2.81 o 
   1  -3  11      150.72      144.25      3.10 o 
   2  -3  11      156.90      153.40      1.78 o 
   3  -3  11       22.89       23.34      1.64 o 
  -4  -2  11        8.16        9.79      2.47 o 
  -3  -2  11      113.54      111.50      3.88 o 
  -2  -2  11        0.01       -0.03      1.12 o 
  -1  -2  11        2.52        2.65      1.41 o 
   0  -2  11      107.39       99.04      1.09 o 
   1  -2  11       46.21       47.78      1.14 o 
   2  -2  11        2.92        2.23      1.06 o 
   3  -2  11      105.99      104.31      2.91 o 
   4  -2  11        1.02        0.10      2.63 o 
  -4  -1  11       32.86       42.89      3.29 o 
  -3  -1  11       77.31       86.16      3.52 o 
  -2  -1  11       49.56       53.36      2.68 o 
  -1  -1  11      524.07      499.76      8.31 o 
   0  -1  11      702.04      688.23     12.57 o 
   1  -1  11       41.96       36.78      0.81 o 
   2  -1  11      517.80      527.10     14.00 o 
   3  -1  11        5.11        5.10      1.66 o 
   4  -1  11       11.40       10.53      2.59 o 
  -4   0  11       11.29       10.82      2.53 o 
  -3   0  11       10.10       14.25      3.84 o 
  -2   0  11      227.02      241.31      5.43 o 
  -1   0  11      100.66      112.11      2.36 o 
   0   0  11      464.96      455.24      3.38 o 
   1   0  11       12.25       11.88      0.65 o 
   2   0  11       19.01       20.71      1.17 o 
   3   0  11      117.40      117.77      3.07 o 
   4   0  11        0.80        0.29      1.75 o 
  -4   1  11        5.31        8.10      3.74 o 
  -3   1  11       82.75       87.94      3.65 o 
  -2   1  11        0.01        0.26      0.97 o 
  -1   1  11      254.84      233.65      3.89 o 
   0   1  11        1.31        0.26      0.47 o 
   1   1  11       98.89       99.12      1.51 o 
   2   1  11        0.24        0.54      0.65 o 
   3   1  11      133.75      140.69      3.42 o 
   4   1  11        0.01        1.65      1.45 o 
  -4   2  11       10.64       -0.55      1.92 o 
  -3   2  11       29.78       31.47      2.89 o 
  -2   2  11        5.22        8.40      1.43 o 
  -1   2  11        3.50        4.20      0.57 o 
   0   2  11       66.34       56.11      0.95 o 
   1   2  11       69.71       71.57      2.47 o 
   2   2  11       17.46       16.90      0.99 o 
   3   2  11        0.07       -0.05      0.66 o 
   4   2  11        0.93        0.81      1.43 o 
  -4   3  11       29.02       34.87      3.40 o 
  -3   3  11        0.13        0.52      1.40 o 
  -2   3  11      140.29      139.67      6.17 o 
  -1   3  11        6.24        6.39      0.66 o 
   0   3  11      167.30      153.50      1.62 o 
   1   3  11        0.61        0.32      0.60 o 
   2   3  11       21.22       23.86      1.20 o 
   3   3  11        2.61        2.48      0.80 o 
   4   3  11       13.16       17.17      2.11 o 
  -3   4  11        2.23        3.58      1.89 o 
  -2   4  11       51.71       52.05      2.32 o 
  -1   4  11        5.38        4.32      0.64 o 
   0   4  11       42.32       40.71     11.13 o 
   1   4  11        0.28        0.31      0.57 o 
   2   4  11        7.88        6.40      1.00 o 
   3   4  11        0.01        0.82      0.82 o 
  -3   5  11       13.72       20.08      4.36 o 
  -2   5  11        3.52        3.87      1.87 o 
  -1   5  11       85.91       77.86      2.79 o 
   0   5  11       64.12       59.56      1.42 o 
   1   5  11       58.78       56.36      1.67 o 
   2   5  11       18.27       18.08      1.21 o 
   3   5  11       65.62       71.10      1.91 o 
  -3   6  11      169.33      194.94     27.03 o 
  -2   6  11        0.15       -0.46      1.24 o 
  -1   6  11       39.84       38.20      1.14 o 
   0   6  11       46.50       44.84      1.41 o 
   1   6  11        0.78        0.47      0.84 o 
   2   6  11        2.12        0.27      1.00 o 
   3   6  11        0.82        2.30      1.20 o 
  -2   7  11        0.38       -1.03      3.07 o 
  -1   7  11        4.79        4.62      0.76 o 
   0   7  11        1.89        1.68      0.77 o 
   1   7  11        0.15        0.02      0.73 o 
   2   7  11        5.09        0.05      0.69 o 
  -2   8  11       31.02       24.07      2.98 o 
  -1   8  11        8.08        7.87      1.04 o 
   0   8  11       90.83       91.78      3.52 o 
   1   8  11        0.60        0.54      0.89 o 
   2   8  11        1.53        0.07      1.01 o 
  -1   9  11        0.98        1.91      0.81 o 
   0   9  11        0.77        0.37      0.87 o 
   1   9  11        1.68        0.22      1.22 o 
   0 -14  12       20.57       16.60      9.67 o 
  -1 -13  12       28.81       29.12      1.96 o 
   0 -13  12        3.42        0.49      1.37 o 
   1 -13  12       30.62       28.89      2.48 o 
  -2 -12  12        3.04        4.30      1.19 o 
  -1 -12  12        5.48        8.26      1.87 o 
   0 -12  12       89.32       91.36      2.60 o 
   1 -12  12        7.60        9.69      1.52 o 
   2 -12  12       55.86       61.68      2.61 o 
  -2 -11  12      167.94      157.11      9.29 o 
  -1 -11  12      126.36      135.33      4.29 o 
   0 -11  12      335.60      338.14      5.68 o 
   1 -11  12       19.39       21.72      2.00 o 
   2 -11  12       36.03       36.86      2.61 o 
  -3 -10  12       62.42       69.07      4.33 o 
  -2 -10  12        6.15        7.55      2.01 o 
  -1 -10  12       54.97       59.77      1.52 o 
   0 -10  12       60.55       66.15      2.63 o 
   1 -10  12       52.97       59.15      1.91 o 
   2 -10  12        1.20        0.31      1.11 o 
   3 -10  12       64.33       71.79      2.87 o 
  -3  -9  12      112.85      107.28      4.69 o 
  -2  -9  12        0.08        0.04      0.44 o 
  -1  -9  12      195.54      201.45      3.54 o 
   0  -9  12        3.41        0.95      1.70 o 
   1  -9  12      341.13      323.93     11.39 o 
   2  -9  12        2.47        2.26      0.76 o 
   3  -9  12       91.01      101.31      3.55 o 
  -3  -8  12       20.31       19.26      4.56 o 
  -2  -8  12       77.47       73.43      1.52 o 
  -1  -8  12       22.45       21.45      1.08 o 
   0  -8  12      220.89      220.48      2.62 o 
   1  -8  12        0.19        1.49      0.73 o 
   2  -8  12        2.47        2.47      1.03 o 
   3  -8  12        1.81        0.64      1.62 o 
  -3  -7  12        7.39        7.10      2.37 o 
  -2  -7  12      586.45      559.65     11.78 o 
  -1  -7  12        1.23        0.35      0.52 o 
   0  -7  12      201.08      211.74      2.28 o 
   1  -7  12        5.65        3.68      0.67 o 
   2  -7  12       41.91       37.17      1.59 o 
   3  -7  12       40.38       43.35      2.68 o 
  -3  -6  12       34.31       36.56      2.89 o 
  -2  -6  12       28.43       22.16      3.87 o 
  -1  -6  12        0.52        1.80      0.42 o 
   0  -6  12       10.17        9.60      3.69 o 
   1  -6  12      356.95      333.83      5.24 o 
   2  -6  12        0.01       -0.16      0.52 o 
   3  -6  12      299.76      309.78      7.14 o 
   4  -6  12        2.56        2.36      2.30 o 
  -3  -5  12      236.07      244.45      6.09 o 
  -2  -5  12       90.30       85.45      3.33 o 
  -1  -5  12      694.55      685.21      6.76 o 
   0  -5  12       30.15       35.02      1.23 o 
   1  -5  12      429.09      414.41      4.07 o 
   2  -5  12        3.20        2.42      0.48 o 
   3  -5  12       85.18       87.56      3.01 o 
   4  -5  12       12.19        3.57      3.46 o 
  -3  -4  12      151.58      148.39      4.72 o 
  -2  -4  12      189.62      192.40      6.28 o 
  -1  -4  12       22.98       18.86      3.11 o 
   0  -4  12      384.67      354.67      3.28 o 
   1  -4  12       85.18       84.18      1.36 o 
   2  -4  12       69.54       67.64      1.21 o 
   3  -4  12       16.05       15.50      9.53 o 
   4  -4  12       42.10       47.55      2.45 o 
  -3  -3  12       19.76       18.57      2.56 o 
  -2  -3  12      180.17      179.37      4.64 o 
  -1  -3  12       71.17       67.78      2.72 o 
   0  -3  12      392.36      367.33      3.52 o 
   1  -3  12      214.61      207.10      3.83 o 
   2  -3  12      261.65      262.62      2.85 o 
   3  -3  12        1.23        0.90      1.09 o 
   4  -3  12       11.13        7.24      5.94 o 
  -4  -2  12        1.43        0.13      1.73 o 
  -3  -2  12       23.84       23.35      4.09 o 
  -2  -2  12       31.65       31.93      2.52 o 
  -1  -2  12       11.85       11.80      2.93 o 
   0  -2  12       95.41       92.19      1.80 o 
   1  -2  12      483.18      460.12      7.49 o 
   2  -2  12       19.08       13.42      5.85 o 
   3  -2  12      206.63      203.05      3.60 o 
   4  -2  12        0.11        0.08      1.20 o 
  -4  -1  12       26.44       37.37      5.24 o 
  -3  -1  12      131.14      142.62      4.75 o 
  -2  -1  12       40.13       34.93      4.17 o 
  -1  -1  12      109.17      104.03      3.35 o 
   0  -1  12       75.12       74.49      1.35 o 
   1  -1  12       52.98       48.68      1.03 o 
   2  -1  12       32.40       34.63      3.05 o 
   3  -1  12       54.11       53.25      3.65 o 
   4  -1  12       49.90       47.33      3.78 o 
  -4   0  12        1.24        2.34      3.48 o 
  -3   0  12       21.02       22.43      2.79 o 
  -2   0  12      232.80      246.30      5.77 o 
  -1   0  12        3.72        1.78      1.75 o 
   0   0  12      569.08      543.32      6.90 o 
   1   0  12      134.88      132.66      2.80 o 
   2   0  12      100.28       97.38      1.64 o 
   3   0  12       68.42       66.88      2.22 o 
   4   0  12       38.26       39.88      2.31 o 
  -4   1  12       20.35       21.26      2.98 o 
  -3   1  12        0.76        0.68      1.79 o 
  -2   1  12      164.47      180.13      5.39 o 
  -1   1  12      133.19      123.70      2.99 o 
   0   1  12      442.62      438.95      6.50 o 
   1   1  12      121.94      118.30      2.67 o 
   2   1  12       44.34       46.26      1.44 o 
   3   1  12        1.90        1.06      1.13 o 
   4   1  12        6.73        5.23      1.71 o 
  -3   2  12       14.98       24.75      4.62 o 
  -2   2  12       45.55       46.50      2.45 o 
  -1   2  12       38.82       30.50      0.47 o 
   0   2  12       44.45       40.13      0.79 o 
   1   2  12      105.21       95.67      1.64 o 
   2   2  12        8.31        8.32      0.96 o 
   3   2  12       17.31       16.92      4.62 o 
  -3   3  12      112.97      137.40      5.05 o 
  -2   3  12        6.17        6.70      1.55 o 
  -1   3  12      119.28      116.61      1.84 o 
   0   3  12        0.03       -0.06      0.47 o 
   1   3  12        9.76       14.28      0.85 o 
   2   3  12       67.10       69.66      2.30 o 
   3   3  12        0.88        0.94      0.92 o 
  -3   4  12       35.90       36.47      3.36 o 
  -2   4  12        0.33       -0.80      1.58 o 
  -1   4  12       59.03       59.91      1.50 o 
   0   4  12       49.04       48.16      1.44 o 
   1   4  12       28.08       24.86      1.04 o 
   2   4  12       33.57       36.00      1.43 o 
   3   4  12        0.27        0.02      0.67 o 
  -3   5  12        2.96        4.04      1.78 o 
  -2   5  12      132.06      142.69     16.73 o 
  -1   5  12        0.22        0.21      0.44 o 
   0   5  12      201.12      199.10      2.71 o 
   1   5  12        4.31        4.87      1.12 o 
   2   5  12       18.60       20.45      1.25 o 
   3   5  12        1.32        0.29      1.13 o 
  -2   6  12       10.08        6.78      3.52 o 
  -1   6  12        1.62        1.99      0.71 o 
   0   6  12       29.47       26.11      2.64 o 
   1   6  12       16.89       15.70      1.28 o 
   2   6  12        7.39        0.08      1.07 o 
  -2   7  12       63.27       62.81      3.67 o 
  -1   7  12       60.30       58.23      4.24 o 
   0   7  12        4.13        4.55      1.26 o 
   1   7  12       13.85       18.36      1.25 o 
   2   7  12        0.01       -0.50      0.96 o 
  -1   8  12        0.24        0.68      0.77 o 
   0   8  12       18.20       15.27      4.61 o 
   1   8  12        2.87        0.67      0.98 o 
  -1 -13  13        4.63        5.02      1.64 o 
   0 -13  13       11.39        9.13      7.17 o 
   1 -13  13        3.14        2.87      1.74 o 
  -1 -12  13        1.74        2.60      1.15 o 
   0 -12  13        8.20        7.74      1.83 o 
   1 -12  13       11.23       11.85      1.54 o 
   2 -12  13        0.81        0.24      1.18 o 
  -1 -11  13        3.96        3.40      0.89 o 
   0 -11  13      102.09      112.08      7.86 o 
   1 -11  13       27.87       28.18      2.29 o 
   2 -11  13       12.30       12.53      1.72 o 
  -2 -10  13       61.34       60.87      3.79 o 
  -1 -10  13       16.09       14.89      1.11 o 
   0 -10  13      235.60      234.92      5.14 o 
   1 -10  13       23.34       24.64      1.38 o 
   2 -10  13       15.25       16.26      1.80 o 
   3 -10  13        0.27        0.32      1.36 o 
  -3  -9  13        6.17        8.64      4.52 o 
  -2  -9  13       24.06       23.15      2.81 o 
  -1  -9  13        5.32        4.48      1.05 o 
   0  -9  13        1.07        1.27      0.93 o 
   1  -9  13        0.19       -0.02      0.65 o 
   2  -9  13       24.54       28.52      1.77 o 
   3  -9  13       12.97       15.85      3.11 o 
  -3  -8  13      139.21      140.67      5.21 o 
  -2  -8  13        6.11        3.95      3.45 o 
  -1  -8  13       84.08       81.71      1.24 o 
   0  -8  13        8.86        9.11      0.79 o 
   1  -8  13       59.09       56.24      2.01 o 
   2  -8  13       72.18       68.07      5.00 o 
   3  -8  13        5.32        4.92      2.64 o 
  -3  -7  13        0.73        0.59      1.77 o 
  -2  -7  13        1.28        0.63      1.71 o 
  -1  -7  13       60.52       56.17      0.90 o 
   0  -7  13        0.09        0.09      0.46 o 
   1  -7  13       17.58       17.87      0.90 o 
   2  -7  13        5.71        3.33      0.93 o 
   3  -7  13       24.79       22.66      1.90 o 
  -3  -6  13       18.57       19.86      2.70 o 
  -2  -6  13       44.17       39.08      2.79 o 
  -1  -6  13      121.98      103.28      4.86 o 
   0  -6  13      140.17      144.98      1.80 o 
   1  -6  13        0.34        0.01      0.55 o 
   2  -6  13       39.77       39.37      1.16 o 
   3  -6  13        2.79        1.90      1.82 o 
  -3  -5  13       70.17       77.28      3.78 o 
  -2  -5  13       13.18       13.31      2.22 o 
  -1  -5  13       76.06       63.30      3.10 o 
   0  -5  13       16.44       12.70      1.05 o 
   1  -5  13        0.04        0.14      0.48 o 
   2  -5  13       52.93       54.49      1.75 o 
   3  -5  13       25.52       26.56      2.77 o 
  -3  -4  13      142.72      153.44      5.04 o 
  -2  -4  13       35.63       36.10      2.70 o 
  -1  -4  13       10.65       12.95      3.04 o 
   0  -4  13      113.87      110.99      1.34 o 
   1  -4  13       90.32       88.20      1.71 o 
   2  -4  13       31.81       32.56      1.18 o 
   3  -4  13       45.46       50.29      4.52 o 
   4  -4  13        5.24        0.07      1.74 o 
  -4  -3  13        0.25        0.37      2.02 o 
  -3  -3  13       13.39       19.15      2.68 o 
  -2  -3  13       41.90       45.86      4.43 o 
  -1  -3  13      133.03      136.49      3.79 o 
   0  -3  13      152.09      148.92      2.92 o 
   1  -3  13       54.89       52.27      1.01 o 
   2  -3  13       89.49       90.60      1.56 o 
   3  -3  13        0.03       -0.04      1.41 o 
   4  -3  13        0.40        0.03      1.50 o 
  -4  -2  13        3.67        4.91      2.72 o 
  -3  -2  13       14.50       16.69      2.70 o 
  -2  -2  13       81.71       76.75      3.48 o 
  -1  -2  13       42.53       39.35      2.53 o 
   0  -2  13       46.45       46.14      1.16 o 
   1  -2  13       46.55       43.51      1.04 o 
   2  -2  13        2.15        1.99      1.25 o 
   3  -2  13       20.05       21.61      1.65 o 
   4  -2  13       27.29       25.28      3.14 o 
  -3  -1  13       10.61       10.84      2.69 o 
  -2  -1  13       15.44       23.53      2.71 o 
  -1  -1  13        4.43        6.16      3.01 o 
   0  -1  13       21.17       17.43      0.65 o 
   1  -1  13        6.15        7.31      0.68 o 
   2  -1  13       95.57       94.20      2.00 o 
   3  -1  13       88.05       82.93      2.38 o 
  -3   0  13        1.26        1.45      3.49 o 
  -2   0  13        4.30        3.80      2.08 o 
  -1   0  13       76.24       90.95      2.33 o 
   0   0  13        3.75        6.61      0.55 o 
   1   0  13      461.91      457.61     10.20 o 
   2   0  13        6.97        7.24      0.88 o 
   3   0  13       14.88       15.35      1.58 o 
  -3   1  13       27.18       30.59      4.96 o 
  -2   1  13        2.19        2.50      1.39 o 
  -1   1  13      271.41      271.93      4.61 o 
   0   1  13       81.83       66.82      2.30 o 
   1   1  13      170.27      174.08      2.50 o 
   2   1  13        1.04        0.51      0.57 o 
   3   1  13       10.29       11.63      1.78 o 
  -3   2  13        0.95        3.20      2.31 o 
  -2   2  13       47.96       55.66      2.72 o 
  -1   2  13       10.98       15.96      1.61 o 
   0   2  13       19.95       24.05      1.01 o 
   1   2  13       77.97       77.91      1.52 o 
   2   2  13       27.87       30.35      1.54 o 
   3   2  13       11.44       13.95      1.61 o 
  -3   3  13        5.30        5.95      2.81 o 
  -2   3  13       49.80       59.16      4.43 o 
  -1   3  13        0.01       -0.05      1.18 o 
   0   3  13       64.41       60.40      1.17 o 
   1   3  13        0.32       -0.11      0.65 o 
   2   3  13       55.57       56.07      1.63 o 
   3   3  13        1.20        1.79      1.57 o 
  -3   4  13       73.72       87.74      4.75 o 
  -2   4  13       23.58       28.56      2.48 o 
  -1   4  13      175.54      187.06     10.96 o 
   0   4  13        1.13        1.74      0.56 o 
   1   4  13       87.08       85.17      2.97 o 
   2   4  13        0.01        0.76      0.85 o 
   3   4  13        0.00       -0.49      1.52 o 
  -2   5  13        3.91        4.58      2.85 o 
  -1   5  13       13.80       16.74      1.99 o 
   0   5  13        0.08       -0.14      0.51 o 
   1   5  13       65.88       65.71      1.70 o 
   2   5  13        0.04       -0.96      0.96 o 
  -2   6  13      123.02      116.06      4.45 o 
  -1   6  13       64.96       70.04      3.61 o 
   0   6  13      131.91      137.20      2.65 o 
   1   6  13       71.59       74.00      2.10 o 
   2   6  13       28.32       26.82      1.53 o 
  -1   7  13        0.02       -0.32      1.84 o 
   0   7  13        0.14        0.77      0.93 o 
   1   7  13        3.29        3.05      1.34 o 
   0   8  13       26.10       28.38      3.21 o 
   0 -13  14       20.19       21.50      2.59 o 
  -1 -12  14       10.69        8.33      1.28 o 
   0 -12  14       13.26       15.76      1.58 o 
   1 -12  14       43.86       44.33      1.90 o 
  -2 -11  14        3.22        5.22      4.26 o 
  -1 -11  14       56.17       51.03      1.51 o 
   0 -11  14      130.44      142.76      2.39 o 
   1 -11  14       68.35       62.35      2.51 o 
   2 -11  14        6.10        6.87      1.60 o 
  -2 -10  14       83.19       84.27      4.13 o 
  -1 -10  14       61.82       59.70      1.80 o 
   0 -10  14       57.78       59.27      1.52 o 
   1 -10  14      168.26      169.35      9.48 o 
   2 -10  14        1.02        2.23      1.29 o 
  -2  -9  14      102.97       99.71      6.19 o 
  -1  -9  14        0.52        0.97      0.74 o 
   0  -9  14       35.92       38.42      1.18 o 
   1  -9  14        3.16        1.38      0.67 o 
   2  -9  14       47.46       47.07      1.97 o 
   3  -9  14       14.08       16.29      2.40 o 
  -3  -8  14       30.78       29.50      3.15 o 
  -2  -8  14       54.31       57.86      3.46 o 
  -1  -8  14       18.26       17.29      0.92 o 
   0  -8  14       68.18       62.96      3.09 o 
   1  -8  14       18.24       17.05      0.88 o 
   2  -8  14       25.80       26.04      3.21 o 
   3  -8  14       15.92       13.65      4.29 o 
  -3  -7  14       28.96       30.91      3.15 o 
  -2  -7  14       22.28       19.73      2.52 o 
  -1  -7  14      237.15      206.02      3.61 o 
   0  -7  14        0.76        0.82      0.60 o 
   1  -7  14       45.19       44.87      1.58 o 
   2  -7  14        0.01        1.25      1.64 o 
   3  -7  14        0.55        0.16      1.29 o 
  -3  -6  14       38.20       35.93      4.97 o 
  -2  -6  14       21.29       20.33      2.55 o 
  -1  -6  14       33.38       31.00      2.38 o 
   0  -6  14       13.15       12.37      1.52 o 
   1  -6  14       28.55       31.12      1.20 o 
   2  -6  14        1.84        0.90      0.64 o 
   3  -6  14        2.37        1.54      1.63 o 
  -3  -5  14       30.53       29.62      5.13 o 
  -2  -5  14       43.43       47.29      3.03 o 
  -1  -5  14        0.09        1.94      1.57 o 
   0  -5  14       30.87       32.35      0.74 o 
   1  -5  14        3.52        4.04      0.81 o 
   2  -5  14      121.59      121.53      1.90 o 
   3  -5  14        0.54        0.79      1.16 o 
  -3  -4  14       17.70       14.95      4.59 o 
  -2  -4  14      259.52      268.69      6.37 o 
  -1  -4  14        0.36        0.08      1.19 o 
   0  -4  14      106.77      102.29      1.41 o 
   1  -4  14       11.80       10.04      0.68 o 
   2  -4  14        4.89        4.76      1.55 o 
   3  -4  14        8.60       10.21      7.53 o 
  -3  -3  14       23.70       28.92      5.13 o 
  -2  -3  14       75.70       81.60      3.68 o 
  -1  -3  14       48.67       42.01      4.02 o 
   0  -3  14        8.39        7.13      0.49 o 
   1  -3  14       42.98       40.34      1.15 o 
   2  -3  14        8.01        7.84      0.88 o 
   3  -3  14       28.72       29.18      1.77 o 
  -3  -2  14       22.75       19.19      5.07 o 
  -2  -2  14        2.00        2.85      3.27 o 
  -1  -2  14       22.03       30.09      2.49 o 
   0  -2  14       62.59       59.30      2.21 o 
   1  -2  14      149.11      143.84      2.71 o 
   2  -2  14        5.84        5.63      1.01 o 
   3  -2  14       14.03       16.58      3.43 o 
  -3  -1  14        2.43        2.64      2.45 o 
  -2  -1  14        8.19       14.90      2.64 o 
  -1  -1  14       35.22       32.37      2.56 o 
   0  -1  14        0.02        0.26      0.34 o 
   1  -1  14        1.31        1.14      0.56 o 
   2  -1  14       33.20       32.11      1.38 o 
   3  -1  14        0.29       -0.34      1.24 o 
  -3   0  14       25.67       27.26      3.21 o 
  -2   0  14       73.27       68.91      3.57 o 
  -1   0  14        2.68        2.36      1.52 o 
   0   0  14        7.53        8.60      0.66 o 
   1   0  14       68.90       61.79      1.74 o 
   2   0  14       44.52       43.49      1.48 o 
   3   0  14       11.49       10.41      6.69 o 
  -3   1  14        1.32       -0.88      2.25 o 
  -2   1  14        0.08        0.21      1.79 o 
  -1   1  14       52.02       55.91      2.22 o 
   0   1  14       12.16       13.96      0.72 o 
   1   1  14      100.08       99.67      2.48 o 
   2   1  14      110.93      107.16      2.27 o 
   3   1  14        9.05        5.70      4.18 o 
  -3   2  14        9.41        8.85      2.83 o 
  -2   2  14        9.32        7.94      2.21 o 
  -1   2  14       55.20       54.43      2.27 o 
   0   2  14       91.18       87.92      2.08 o 
   1   2  14      122.83      116.68      2.66 o 
   2   2  14       21.80       21.29      1.22 o 
   3   2  14        5.93        2.22      2.85 o 
  -3   3  14       14.22       14.88      3.50 o 
  -2   3  14       35.88       43.55      2.83 o 
  -1   3  14        3.76        3.28      1.84 o 
   0   3  14       15.86       14.60      0.68 o 
   1   3  14        2.94        3.38      0.79 o 
   2   3  14        1.23        0.86      0.87 o 
   3   3  14       10.54       12.33      1.75 o 
  -2   4  14       12.02        8.98      2.55 o 
  -1   4  14       14.97       17.92      2.20 o 
   0   4  14       27.85       28.25      1.40 o 
   1   4  14       12.70       13.52      1.89 o 
   2   4  14       10.39       11.38      1.08 o 
  -2   5  14       41.54       54.08      2.88 o 
  -1   5  14        5.47        4.70      3.31 o 
   0   5  14       37.37       39.46      1.30 o 
   1   5  14       33.85       31.02      1.38 o 
   2   5  14       15.87       16.60      1.24 o 
  -1   6  14        9.08        8.16      2.49 o 
   0   6  14        3.87        2.81      1.21 o 
   1   6  14       22.14       20.22      1.38 o 
   0   7  14        4.23        5.26      1.70 o 
   0 -12  15        2.80        2.02      0.93 o 
   1 -12  15       12.29       10.63      3.31 o 
  -1 -11  15        0.01       -0.49      1.66 o 
   0 -11  15       59.35       56.04      2.42 o 
   1 -11  15        5.36        1.72      1.09 o 
  -2 -10  15       13.44       16.92      2.90 o 
  -1 -10  15       49.23       53.38      4.71 o 
   0 -10  15        0.01        0.04      0.84 o 
   1 -10  15      262.82      256.76     18.35 o 
   2 -10  15        3.78        4.46      1.38 o 
  -2  -9  15       15.90       13.74      4.39 o 
  -1  -9  15      268.48      260.09      6.28 o 
   0  -9  15        3.53        3.19      0.74 o 
   1  -9  15      126.15      122.89      6.22 o 
   2  -9  15       48.75       52.40      2.46 o 
  -2  -8  15      100.14       95.57      4.07 o 
  -1  -8  15        0.21        1.63      1.62 o 
   0  -8  15       41.98       38.16      1.13 o 
   1  -8  15        3.99        2.16      0.89 o 
   2  -8  15       45.11       45.98      2.25 o 
  -3  -7  15        0.23        1.23      3.52 o 
  -2  -7  15      154.99      151.62      4.88 o 
  -1  -7  15        0.98        0.00      1.05 o 
   0  -7  15      236.07      228.57      2.61 o 
   1  -7  15       15.31       14.13      1.10 o 
   2  -7  15       64.09       69.76      2.97 o 
   3  -7  15       15.04       18.12      3.86 o 
  -3  -6  15        9.45        8.36      2.68 o 
  -2  -6  15        8.12        7.35      2.32 o 
  -1  -6  15       16.60       15.75      2.17 o 
   0  -6  15       31.26       25.97      1.32 o 
   1  -6  15       60.91       63.12      1.26 o 
   2  -6  15       15.75       16.89      1.58 o 
   3  -6  15       19.02       24.36      2.17 o 
  -3  -5  15       21.39       18.20      3.13 o 
  -2  -5  15        6.70        8.94      2.46 o 
  -1  -5  15      112.40      114.76      3.81 o 
   0  -5  15        0.67        0.32      0.39 o 
   1  -5  15       23.94       25.32      0.98 o 
   2  -5  15        8.68        9.37      1.19 o 
   3  -5  15       23.96       25.46      1.78 o 
  -3  -4  15       18.29       23.57      3.13 o 
  -2  -4  15      176.42      189.40      5.50 o 
  -1  -4  15       19.10       21.60      2.35 o 
   0  -4  15       54.69       48.19      2.40 o 
   1  -4  15        0.44       -0.13      0.57 o 
   2  -4  15       45.09       45.71      1.30 o 
   3  -4  15        1.77        1.25      1.34 o 
  -3  -3  15        0.06       -0.50      2.11 o 
  -2  -3  15      160.53      185.20      5.49 o 
  -1  -3  15       31.05       32.54      4.09 o 
   0  -3  15       72.62       64.48      4.01 o 
   1  -3  15        0.03       -0.18      0.51 o 
   2  -3  15       35.04       35.96      1.19 o 
   3  -3  15        0.45        1.16      1.13 o 
  -3  -2  15        0.08        2.54      2.58 o 
  -2  -2  15        6.48        6.35      2.56 o 
  -1  -2  15        0.09        0.27      2.52 o 
   0  -2  15       23.77       21.99      1.14 o 
   1  -2  15       56.78       54.83      2.89 o 
   2  -2  15        4.25        2.56      0.94 o 
   3  -2  15       11.74       16.20      1.59 o 
  -3  -1  15       64.51       70.46      4.37 o 
  -2  -1  15        1.42        2.00      2.27 o 
  -1  -1  15      119.63      122.53      4.12 o 
   0  -1  15        1.19        0.62      0.45 o 
   1  -1  15        1.15        1.69      0.56 o 
   2  -1  15        2.75        1.48      1.44 o 
   3  -1  15        4.57        2.08      2.60 o 
  -3   0  15       45.95       49.07      3.85 o 
  -2   0  15        7.99        8.02      4.04 o 
  -1   0  15        0.10        0.81      1.79 o 
   0   0  15        1.27        1.19      0.49 o 
   1   0  15       42.48       41.50      1.27 o 
   2   0  15       53.91       50.45      1.87 o 
   3   0  15        4.19        0.57      1.26 o 
  -3   1  15        2.01        0.36      3.64 o 
  -2   1  15       11.30        9.67      4.42 o 
  -1   1  15        0.75        1.57      1.32 o 
   0   1  15      125.81      135.54      2.90 o 
   1   1  15       10.25        8.99      1.01 o 
   2   1  15      155.45      151.57      3.54 o 
   3   1  15        5.99        2.67      2.65 o 
  -2   2  15        1.78        0.42      1.47 o 
  -1   2  15       11.63       11.01      2.05 o 
   0   2  15       29.55       36.01      2.38 o 
   1   2  15       13.05       12.78      0.97 o 
   2   2  15       13.92       14.27      2.27 o 
  -2   3  15        0.56        0.34      1.99 o 
  -1   3  15       35.73       43.64      2.99 o 
   0   3  15        0.01       -0.72      1.18 o 
   1   3  15        7.27        7.36      0.87 o 
   2   3  15       14.21       13.20      1.39 o 
  -2   4  15       10.00        9.72      2.14 o 
  -1   4  15       20.37       26.50      5.26 o 
   0   4  15       13.53       16.71      2.35 o 
   1   4  15        1.37        1.72      0.77 o 
   2   4  15        5.02        4.55      1.81 o 
  -1   5  15        0.34        0.48      1.72 o 
   0   5  15       18.98       18.99      2.55 o 
   1   5  15        0.32       -0.99      1.18 o 
   0   6  15       17.07       20.47      2.80 o 
  -1 -11  16       14.22       14.25      2.49 o 
   0 -11  16       26.98       24.62      1.22 o 
   1 -11  16       39.27       39.45      2.54 o 
  -1 -10  16        0.31        0.93      2.80 o 
   0 -10  16       97.56       89.64      5.13 o 
   1 -10  16        0.14        0.41      0.90 o 
  -2  -9  16        9.55        8.87      2.45 o 
  -1  -9  16       52.41       51.23      2.95 o 
   0  -9  16       20.51       18.32      1.01 o 
   1  -9  16       22.98       22.95      1.19 o 
   2  -9  16       60.94       63.06      2.58 o 
  -2  -8  16        0.35       -0.68      1.89 o 
  -1  -8  16      163.80      164.58      4.73 o 
   0  -8  16       50.63       52.84      1.34 o 
   1  -8  16      100.46       99.34      2.27 o 
   2  -8  16       14.09       15.66      1.79 o 
  -2  -7  16       14.49       11.62      2.57 o 
  -1  -7  16       75.02       75.87      3.35 o 
   0  -7  16       90.09       91.37      3.09 o 
   1  -7  16        7.34        4.43      1.54 o 
   2  -7  16       23.23       22.74      1.82 o 
  -2  -6  16       52.60       53.35      3.50 o 
  -1  -6  16       38.15       42.21      2.85 o 
   0  -6  16      109.26      107.25      3.32 o 
   1  -6  16       94.33       97.71      3.01 o 
   2  -6  16       35.33       37.76      1.97 o 
  -2  -5  16       28.53       29.94      4.89 o 
  -1  -5  16        7.07        7.50      2.17 o 
   0  -5  16       43.55       44.22      2.46 o 
   1  -5  16        7.83        9.16      0.73 o 
   2  -5  16       13.90       13.83      1.85 o 
  -3  -4  16       66.82       76.66      4.65 o 
  -2  -4  16       13.49       15.72      4.65 o 
  -1  -4  16      225.30      251.60      6.17 o 
   0  -4  16        5.36        4.95      1.72 o 
   1  -4  16       63.37       61.72      2.70 o 
   2  -4  16        4.12        3.92      3.31 o 
   3  -4  16       10.69       10.92      2.47 o 
  -3  -3  16       49.59       57.14      4.58 o 
  -2  -3  16        0.26       -0.06      1.81 o 
  -1  -3  16      264.15      291.64      6.88 o 
   0  -3  16        2.44        3.71      2.70 o 
   1  -3  16       44.08       43.01      1.33 o 
   2  -3  16       13.88       15.38      1.48 o 
   3  -3  16       18.44       15.00      2.21 o 
  -2  -2  16       60.29       64.11      3.96 o 
  -1  -2  16       45.70       49.74      3.30 o 
   0  -2  16      101.60      105.65      4.95 o 
   1  -2  16        6.00        7.37      2.16 o 
   2  -2  16       79.02       78.36      3.06 o 
  -2  -1  16       39.28       44.20      3.51 o 
  -1  -1  16        0.98        1.02      3.01 o 
   0  -1  16       20.18       17.25      2.15 o 
   1  -1  16       23.22       22.26      1.66 o 
   2  -1  16       11.96       15.11      1.87 o 
  -2   0  16       24.80       23.25      3.31 o 
  -1   0  16       65.78       74.18      5.41 o 
   0   0  16       29.56       32.83      1.83 o 
   1   0  16       31.34       34.56      1.08 o 
   2   0  16        3.68        3.13      0.98 o 
  -2   1  16       41.96       47.99      3.80 o 
  -1   1  16       37.17       40.57      2.33 o 
   0   1  16        7.55        7.26      1.49 o 
   1   1  16        6.31        3.83      1.86 o 
   2   1  16       49.08       44.60      1.66 o 
  -2   2  16       38.53       42.24      4.22 o 
  -1   2  16        4.76        2.51      1.61 o 
   0   2  16      101.22      114.35      8.24 o 
   1   2  16       33.33       32.51      1.71 o 
   2   2  16       64.27       57.88      1.90 o 
  -1   3  16        0.13        0.12      1.25 o 
   0   3  16        7.49        7.11      1.70 o 
   1   3  16       12.13       13.94      1.08 o 
  -1   4  16       31.01       32.57      2.61 o 
   0   4  16       29.91       30.88      2.73 o 
   1   4  16       41.85       42.65      1.66 o 
   0 -10  17        0.12        0.51      1.33 o 
  -1  -9  17        0.20       -0.87      1.69 o 
   0  -9  17       99.60       95.11      3.31 o 
   1  -9  17       12.37       10.30      4.05 o 
  -1  -8  17       51.22       54.98      3.07 o 
   0  -8  17       36.10       33.07      2.39 o 
   1  -8  17        0.55        1.06      0.97 o 
  -2  -7  17        2.99        2.18      3.76 o 
  -1  -7  17       34.05       39.38      2.97 o 
   0  -7  17       20.76       23.07      2.21 o 
   1  -7  17       18.53       16.41      0.93 o 
   2  -7  17       24.15       27.93      1.91 o 
  -2  -6  17        6.70        7.87      4.30 o 
  -1  -6  17       93.22       93.69      3.90 o 
   0  -6  17        4.82        4.22      1.72 o 
   1  -6  17      106.88      105.76      2.20 o 
   2  -6  17        0.26        2.63      1.03 o 
  -2  -5  17       16.93       17.90      3.06 o 
  -1  -5  17        0.70       -0.03      1.41 o 
   0  -5  17        6.22        5.63      1.87 o 
   1  -5  17        9.50        7.52      2.63 o 
   2  -5  17        0.18        0.61      0.88 o 
  -2  -4  17        4.87        5.51      2.58 o 
  -1  -4  17        0.01        0.30      1.80 o 
   0  -4  17       53.16       57.81      2.91 o 
   1  -4  17       12.49       10.73      1.05 o 
   2  -4  17       17.90       18.12      1.29 o 
  -2  -3  17       27.02       32.16      3.67 o 
  -1  -3  17      183.74      215.09      6.08 o 
   0  -3  17       51.97       56.93      2.82 o 
   1  -3  17       40.30       37.61      2.90 o 
   2  -3  17        0.03       -1.47      1.47 o 
  -2  -2  17       15.00       19.66      3.34 o 
  -1  -2  17       12.99       11.32      2.51 o 
   0  -2  17       75.60       80.88      3.38 o 
   1  -2  17        2.28        1.25      0.56 o 
   2  -2  17        8.50        6.16      1.04 o 
  -2  -1  17        7.57        8.40      2.81 o 
  -1  -1  17        7.82        7.28      2.47 o 
   0  -1  17       11.97       12.27      3.46 o 
   1  -1  17       46.48       45.43      2.88 o 
   2  -1  17       18.02       21.26      1.77 o 
  -2   0  17       24.99       30.00      5.77 o 
  -1   0  17       16.07       21.93      2.92 o 
   0   0  17       16.54        6.98      3.71 o 
   1   0  17        3.24        1.43      1.77 o 
   2   0  17       21.09       17.64      2.57 o 
  -1   1  17       17.09       22.43      3.33 o 
   0   1  17        1.91        2.82      1.73 o 
   1   1  17        9.82       10.19      3.09 o 
  -1   2  17       14.84       21.10      4.91 o 
   0   2  17        3.00        3.20      1.55 o 
   1   2  17       16.78       19.62      2.17 o 
   0   3  17       17.74       19.16      2.62 o 
  -1  -8  18        4.33        6.06      2.25 o 
   0  -8  18       43.38       47.74      2.71 o 
   1  -8  18       28.54       31.89      2.20 o 
  -1  -7  18        0.09        1.24      1.92 o 
   0  -7  18      147.23      158.85      6.05 o 
   1  -7  18        1.37        0.70      1.22 o 
  -1  -6  18       32.20       24.23      4.61 o 
   0  -6  18       10.94       12.92      3.59 o 
   1  -6  18       22.09       19.39      1.80 o 
  -1  -5  18       19.23       11.54      4.26 o 
   0  -5  18       24.28       28.18      3.90 o 
   1  -5  18       42.44       45.87      2.34 o 
  -1  -4  18        2.74        2.06      3.67 o 
   0  -4  18       97.31      109.22      3.70 o 
   1  -4  18        1.87        3.33      1.40 o 
  -1  -3  18        3.71        2.78      3.80 o 
   0  -3  18       72.65       73.74      3.43 o 
   1  -3  18       19.10       23.00      2.14 o 
  -1  -2  18        3.28       -0.05      2.66 o 
   0  -2  18      164.54      197.36      5.28 o 
   1  -2  18        7.29        9.00      1.85 o 
  -1  -1  18       13.11       11.09      4.39 o 
   0  -1  18        0.68        0.89      1.80 o 
   1  -1  18        2.84        4.03      1.78 o 
  -1   0  18       46.79       60.51      4.32 o 
   0   0  18       12.56       16.05      2.65 o 
   1   0  18       28.55       44.64      3.18 o 
   0   1  18        0.22        1.56      2.22 o 
   0  -5  19       28.87       34.14      4.21 o 
   0  -4  19        0.12        0.39      2.39 o 
   0  -3  19       21.56       24.63      4.10 o 
                                                 
